# Supplementary material for: Detection of genes positively selected in Cuban Anolis lizards that naturally inhabit hot and open areas and currently thrive in urban areas
Source: Ecol Evol. 2021 Jan 29;11(4):1719–28. doi: 10.1002/ece3.7161 (PMC7882966; doi:10.1002/ece3.7161)
Supplement: Supplementary file 1 — Table S1 [file ECE3-11-1719-s001.xlsx]

## Sheet: Sheet1
Supplementary Table 1. dN/dS, p-value and q-value obtained from analyses of positive selection detection using codeml in PAML and aBSREL in HyPhy for each gene. The annotation for ortholog of A. carolinensis (Green Anole) in Ensemble 99 was adopted for gene name encoding these proteins. In this case, the source of gene name annotation is "Green Anole". If a gene name was not annotated to an A. ca…
Ensemble gene ID	Ensemble protein ID	Gene name	Source of gene name annotation	codeml in PAML (in the common ancestral branch of A. allisoni and A. isolepis)					codeml in PAML (in the A. sagrei branch)					aBSREL in HyPhy (in the common ancestral branch of A. allisoni and A. isolepis)			aBSREL in HyPhy (in the A. sagrei branch)
				dN/dS of site class 2a and 2b	Log likelihood of alternative model	Log likelihood of null model	p-value	q-value	dN/dS of site class 2a and 2b	Log likelihood of alternative model	Log likelihood of null model	p-value	q-value	Max. dN/dS	p-value	q-value	Max. dN/dS	p-value	q-value
ENSACAG00000000006	ENSACAP00000000005.3	pnpla8	Green Anole	1	-4738.38	-4738.38	1	1	1	-4739.4	-4739.4	1	1	0.49	1	1	0.26	1	1
ENSACAG00000000009	ENSACAP00000000008.3	clec16a	Green Anole	1	-6514.15	-6514.15	1	1	1	-6514.73	-6514.73	1	1	0.15	1	1	0.06	1	1
ENSACAG00000000011	ENSACAP00000000010.3	tbc1d13	Green Anole	1	-2490.68	-2490.68	1	1	1	-2490.68	-2490.68	1	1	0	1	1	0.06	1	1
ENSACAG00000000014	ENSACAP00000000013.3	sgo1	Green Anole	1	-3758.49	-3758.49	1	1	1	-3758.49	-3758.49	1	1	0.93	1	1	0.84	1	1
ENSACAG00000000015	ENSACAP00000000014.2	kat2b	Green Anole	1	-4677.84	-4677.84	1	1	1	-4677.55	-4677.55	1	1	0	1	1	0.14	1	1
ENSACAG00000000021	ENSACAP00000000020.2	adipor2	Green Anole	1	-2160.41	-2160.41	1	1	1	-2161.1	-2160.07	1	1	0.1	1	1	0.13	1	1
ENSACAG00000000027	ENSACAP00000000026.2	-	-	12.0127	-998.102	-998.119	0.851717	1	1	-998.4	-998.4	1	1	0.16	1	1	0	1	1
ENSACAG00000000030	ENSACAP00000000028.2	sall2	Green Anole	27.1381	-5569.65	-5571.94	0.0321224	1	1	-5573.4	-5573.4	1	1	18.09	0.0566425	1	0.13	1	1
ENSACAG00000000028	ENSACAP00000000029.3	wnk1	Green Anole	2.02322	-8801.57	-8801.61	0.779472	1	1	-8802.32	-8802.32	1	1	0.51	1	1	0.11	1	1
ENSACAG00000000031	ENSACAP00000000030.3	ninj2	Green Anole	1	-899.287	-899.287	1	1	1	-899.287	-899.287	1	1	0	1	1	0	1	1
ENSACAG00000000033	ENSACAP00000000032.3	ccdc77	Green Anole	1	-2808.71	-2808.71	1	1	1	-2808.71	-2808.71	1	1	0.31	1	1	0.23	1	1
ENSACAG00000000038	ENSACAP00000000037.3	washc1	Green Anole	1	-1771.19	-1771.19	1	1	1	-1771.19	-1771.19	1	1	0	1	1	0.05	1	1
ENSACAG00000000042	ENSACAP00000000041.2	c11orf58	Green Anole	1	-1070.38	-1070.38	1	1	1	-1070.38	-1070.38	1	1	0	1	1	0.06	1	1
ENSACAG00000000045	ENSACAP00000000044.2	pik3c2a	Green Anole	1	-4545.08	-4545.08	1	1	1	-4544.66	-4544.66	1	1	0.04	1	1	0.28	1	1
ENSACAG00000000046	ENSACAP00000000045.3	nucb2	Green Anole	11.9157	-2539.38	-2539.51	0.601556	1	1	-2539.9	-2539.9	1	1	1.35	0.463976	1	0	1	1
ENSACAG00000000058	ENSACAP00000000057.2	saal1	Green Anole	1	-2997.37	-2997.37	1	1	1	-2997.37	-2997.37	1	1	0.09	1	1	0.3	1	1
ENSACAG00000000059	ENSACAP00000000058.3	hps5	Green Anole	1	-4114.94	-4114.94	1	1	1	-4114.9	-4114.9	1	1	0.26	1	1	0.3	1	1
ENSACAG00000000060	ENSACAP00000000059.3	gtf2h1	Green Anole	1	-3075.93	-3075.93	1	1	1	-3074.95	-3074.95	1	1	0	1	1	0.17	1	1
ENSACAG00000000061	ENSACAP00000000060.3	ldha	Chicken	1	-1884.05	-1884.05	1	1	1	-1884.05	-1884.05	1	1	0.16	1	1	0.11	1	1
ENSACAG00000000062	ENSACAP00000000061.2	tsg101	Green Anole	1	-1999.67	-1999.67	1	1	1	-1999.67	-1999.67	1	1	0	1	1	0	1	1
ENSACAG00000000063	ENSACAP00000000062.2	ldha	Human	2.19356	-2239.95	-2239.98	0.782037	1	1	-2240.89	-2240.89	1	1	0.82	1	1	0.25	1	1
ENSACAG00000000064	ENSACAP00000000063.3	-	-	1	-3752.29	-3752.29	1	1	19.0156	-3750.93	-3751.92	0.159151	1	0.15	1	1	0.54	1	1
ENSACAG00000000070	ENSACAP00000000069.3	osbpl5	Green Anole	1	-4551.83	-4551.83	1	1	1	-4551.4	-4551.4	1	1	0	1	1	0.08	1	1
ENSACAG00000000071	ENSACAP00000000070.2	psmg1	Green Anole	1	-2049.28	-2049.28	1	1	1	-2049.2	-2049.2	1	1	0.41	1	1	0.21	1	1
ENSACAG00000000073	ENSACAP00000000072.2	cars1	Green Anole	1	-4684.12	-4684.12	1	1	1.08776	-4683.77	-4683.77	0.978653	1	0	1	1	0.28	1	1
ENSACAG00000000074	ENSACAP00000000073.3	nap1l4	Green Anole	1	-1808.32	-1808.32	1	1	1	-1808.32	-1808.32	1	1	0	1	1	0	1	1
ENSACAG00000000083	ENSACAP00000000081.3	igfbp5	Human	1	-1493.59	-1493.59	1	1	1.87849	-1493.11	-1493.12	0.912814	1	0	1	1	0.1	1	1
ENSACAG00000000100	ENSACAP00000000096.3	smox	Green Anole	1	-2983.25	-2983.25	1	1	1	-2983.17	-2983.17	1	1	0	1	1	0.05	1	1
ENSACAG00000000097	ENSACAP00000000097.3	st3gal4	Green Anole	1	-2225.8	-2225.8	1	1	1	-2225.8	-2225.8	1	1	0.13	1	1	0.13	1	1
ENSACAG00000000098	ENSACAP00000000098.3	ppp2r5c	Green Anole	179.213	-2787.83	-2787.96	0.610325	1	1	-2787.96	-2787.96	0.995348	1	1.31	0.457746	1	0.41	1	1
ENSACAG00000000101	ENSACAP00000000099.2	dcps	Green Anole	1	-2088.62	-2088.62	1	1	1	-2088.62	-2088.62	1	1	0.17	1	1	0.23	1	1
ENSACAG00000000107	ENSACAP00000000103.2	foxred1	Green Anole	1	-3323.1	-3323.1	1	1	1	-3323.1	-3323.1	1	1	0.29	1	1	0.12	1	1
ENSACAG00000000108	ENSACAP00000000104.2	srpra	Green Anole	1	-3662.77	-3662.77	1	1	1	-3661.11	-3661.11	1	1	0.16	1	1	0.16	1	1
ENSACAG00000000109	ENSACAP00000000105.3	fam118b	Green Anole	1	-2161.04	-2161.04	1	1	1	-2161.04	-2161.04	1	1	0.03	1	1	0	1	1
ENSACAG00000000115	ENSACAP00000000111.2	pars2	Green Anole	16.6016	-2833.83	-2833.87	0.781115	1	27.4832	-2831.89	-2833.6	0.0643619	1	0.5	1	1	11	0.086109	1
ENSACAG00000000120	ENSACAP00000000128.2	ei24	Green Anole	1.89752	-1757.6	-1757.6	1	1	1	-1757.6	-1757.6	1	1	1	1	1	0	1	1
ENSACAG00000000130	ENSACAP00000000133.1	dhcr24	Green Anole	1	-2962.42	-2962.42	1	1	1	-2962.42	-2962.42	1	1	0.05	1	1	0.05	1	1
ENSACAG00000000102	ENSACAP00000000137.2	dync1h1	Green Anole	1	-21932.7	-21932.7	1	1	1	-21932.8	-21932.8	1	1	0.02	1	1	0.01	1	1
ENSACAG00000000152	ENSACAP00000000144.3	taf1b	Green Anole	1	-2548.86	-2548.86	1	1	1	-2548.86	-2548.86	1	1	0.17	1	1	0.17	1	1
ENSACAG00000000136	ENSACAP00000000146.3	stt3a	Green Anole	1	-3788.72	-3788.72	1	1	1	-3788.72	-3788.72	1	1	0	1	1	0	1	1
ENSACAG00000000154	ENSACAP00000000148.3	cables1	Green Anole	1	-3628.06	-3628.06	1	1	1	-3627.68	-3627.68	1	1	0	1	1	0.22	1	1
ENSACAG00000000153	ENSACAP00000000151.3	phtf1	Green Anole	89.178	-4274.86	-4275.2	0.411443	1	1	-4275.7	-4275.7	1	1	0.64	1	1	0.22	1	1
ENSACAG00000000151	ENSACAP00000000156.3	hsp90aa1	Chicken	1	-4191.96	-4191.96	1	1	1	-4191.96	-4191.96	1	1	0.05	1	1	0.01	1	1
ENSACAG00000000166	ENSACAP00000000159.3	chrac1	Green Anole	1	-965.725	-965.725	1	1	1	-965.725	-965.725	1	1	1	1	1	0	1	1
ENSACAG00000000146	ENSACAP00000000160.2	pcsk9	Green Anole	1	-4305.05	-4305.05	1	1	1.82927	-4303.67	-4303.71	0.76672	1	0.25	1	1	0.52	1	1
ENSACAG00000000164	ENSACAP00000000161.3	wdr20	Green Anole	1	-2864.86	-2864.86	1	1	1	-2864.86	-2864.86	1	1	0	1	1	0	1	1
ENSACAG00000000165	ENSACAP00000000163.3	cdon	Green Anole	1	-4541.83	-4541.83	1	1	1	-4542.34	-4542.34	1	1	0.44	1	1	0.28	1	1
ENSACAG00000000159	ENSACAP00000000166.3	riok3	Green Anole	1	-2930.44	-2930.44	1	1	1	-2930.6	-2930.83	0.501303	1	0.16	1	1	0.04	1	1
ENSACAG00000000168	ENSACAP00000000168.3	usp24	Green Anole	1	-12743.8	-12743.8	1	1	1	-12743.8	-12743.8	1	1	0.03	1	1	0.02	1	1
ENSACAG00000000176	ENSACAP00000000169.3	tecpr2	Green Anole	2.69285	-8917.02	-8917.06	0.771566	1	1	-8918.16	-8918.16	1	1	0.45	1	1	0.22	1	1
ENSACAG00000000177	ENSACAP00000000170.3	erlin2	Green Anole	1	-1897.08	-1897.08	1	1	1	-1897.08	-1897.08	1	1	0	1	1	0	1	1
ENSACAG00000000180	ENSACAP00000000171.2	ankrd9	Green Anole	1	-1866.35	-1866.35	1	1	1	-1866.35	-1866.35	1	1	0	1	1	0.05	1	1
ENSACAG00000000178	ENSACAP00000000172.3	plpp3	Chicken	1	-1646.64	-1646.64	1	1	1	-1646.64	-1646.64	1	1	0	1	1	0	1	1
ENSACAG00000000173	ENSACAP00000000174.3	ddx25	Green Anole	1	-2840.18	-2840.18	1	1	1	-2840.18	-2840.18	1	1	0	1	1	0	1	1
ENSACAG00000000185	ENSACAP00000000175.2	hyls1	Green Anole	84.7133	-2295.18	-2298.08	0.0160662	1	1	-2298.61	-2298.61	1	1	24.35	0.0475065	1	0.24	1	1
ENSACAG00000000186	ENSACAP00000000178.3	pus3	Green Anole	1	-3006.13	-3006.13	1	1	4.17928	-3006.11	-3006.13	0.850781	1	0.43	1	1	0.69	1	1
ENSACAG00000000181	ENSACAP00000000180.2	plpbp	Green Anole	1	-1655.81	-1655.81	1	1	1	-1655.81	-1655.81	1	1	0	1	1	0	1	1
ENSACAG00000000193	ENSACAP00000000181.2	nsun5	Green Anole	1.78622	-4018.81	-4018.84	0.808332	1	1	-4019.65	-4019.65	1	1	0.46	1	1	0.14	1	1
ENSACAG00000000192	ENSACAP00000000185.3	tm2d3	Green Anole	1	-1621.74	-1621.74	1	1	1	-1623.66	-1623.66	1	1	0.88	1	1	0.03	1	1
ENSACAG00000000189	ENSACAP00000000186.2	rpusd4	Green Anole	1	-2524.92	-2524.92	1	1	1	-2524.92	-2524.92	1	1	0.1	1	1	0	1	1
ENSACAG00000000170	ENSACAP00000000194.2	vps16	Green Anole	1	-4772.59	-4772.59	1	1	1	-4772.58	-4772.58	1	1	0	1	1	0.02	1	1
ENSACAG00000000190	ENSACAP00000000197.2	etfa	Green Anole	1	-2224.15	-2224.15	1	1	1	-2223.9	-2223.9	1	1	0.18	1	1	0.14	1	1
ENSACAG00000000211	ENSACAP00000000202.3	fopnl	Green Anole	1	-1422.49	-1422.49	1	1	1	-1422.5	-1422.5	1	1	0.19	1	1	0.11	1	1
ENSACAG00000008756	ENSACAP00000000212.2	poli	Green Anole	1	-5176.78	-5176.78	1	1	1	-5176.79	-5176.79	1	1	0.35	1	1	0.34	1	1
ENSACAG00000000227	ENSACAP00000000215.3	esam	Green Anole	1	-2589.49	-2589.49	1	1	1	-2589.53	-2589.53	1	1	0.06	1	1	0.06	1	1
ENSACAG00000000234	ENSACAP00000000218.3	msantd2	Green Anole	1	-1722.85	-1722.85	1	1	1	-1722.85	-1722.85	1	1	0	1	1	0.11	1	1
ENSACAG00000000233	ENSACAP00000000221.2	rab11fip1	Human	1	-2818.02	-2818.02	1	1	1	-2818.02	-2818.02	1	1	0.24	1	1	0.12	1	1
ENSACAG00000000229	ENSACAP00000000222.2	srm	Green Anole	1.14658	-1770.66	-1770.66	0.970324	1	1	-1771.21	-1771.21	1	1	0.31	1	1	0	1	1
ENSACAG00000000246	ENSACAP00000000228.3	-	-	1	-5016.69	-5016.69	1	1	1	-5016.69	-5016.69	1	1	0.07	1	1	0.08	1	1
ENSACAG00000000248	ENSACAP00000000229.2	slc2a11	Chicken	1	-3542.4	-3542.4	1	1	1	-3542.25	-3542.25	1	1	0.15	1	1	0.15	1	1
ENSACAG00000000251	ENSACAP00000000232.1	-	-	1	-652.943	-652.943	1	1	1	-652.943	-652.943	1	1	0	1	1	0	1	1
ENSACAG00000000245	ENSACAP00000000233.3	slc49a3	Green Anole	1	-2900.18	-2900.18	1	1	1	-2900.67	-2900.67	1	1	0.4	1	1	0	1	1
ENSACAG00000000198	ENSACAP00000000239.3	rock2	Green Anole	1	-7311.42	-7311.42	1	1	2.30693	-7311.63	-7311.64	0.916728	1	0.1	1	1	0.12	1	1
ENSACAG00000000212	ENSACAP00000000240.2	cul4a	Green Anole	1	-3896.01	-3896.01	1	1	1	-3895.72	-3895.72	1	1	0.12	1	1	0.11	1	1
ENSACAG00000000264	ENSACAP00000000241.3	lamp1	Green Anole	1	-2642.81	-2642.81	0.998872	1	8.09537	-2642.68	-2642.79	0.648117	1	0.17	1	1	0.73	1	1
ENSACAG00000000253	ENSACAP00000000245.2	nol11	Green Anole	1	-4627.5	-4627.5	1	1	1	-4627.5	-4627.5	1	1	0.14	1	1	0.1	1	1
ENSACAG00000000260	ENSACAP00000000247.2	cpe	Green Anole	1	-2823.24	-2823.24	1	1	1.35333	-2823.2	-2823.2	0.970025	1	0	1	1	0.09	1	1
ENSACAG00000000216	ENSACAP00000000252.3	tjp1	Green Anole	1	-8811.68	-8811.68	1	1	1	-8811.46	-8811.46	1	1	0.09	1	1	0.1	1	1
ENSACAG00000000201	ENSACAP00000000255.2	npc1	Green Anole	1	-7777.67	-7777.67	1	1	1	-7777.67	-7777.67	1	1	0.04	1	1	0.09	1	1
ENSACAG00000000280	ENSACAP00000000256.1	-	-	1	-4524.83	-4524.83	1	1	1	-4523.75	-4523.75	1	1	0.05	1	1	0.1	1	1
ENSACAG00000000288	ENSACAP00000000257.1	gp1bb	Green Anole	1	-1346.84	-1346.84	1	1	1	-1346.84	-1346.84	1	1	0.07	1	1	0	1	1
ENSACAG00000000275	ENSACAP00000000261.3	fam189a1	Green Anole	1	-4434.66	-4434.66	1	1	1	-4434.64	-4434.64	1	1	0.08	1	1	0.06	1	1
ENSACAG00000000278	ENSACAP00000000265.3	otulin	Green Anole	1.77329	-3209.22	-3209.23	0.896469	1	1	-3210.05	-3210.05	1	1	0.8	1	1	0.25	1	1
ENSACAG00000000271	ENSACAP00000000267.3	msmo1	Green Anole	1	-1636.46	-1636.76	0.441256	1	1	-1636.46	-1636.46	1	1	1	1	1	0	1	1
ENSACAG00000000317	ENSACAP00000000281.2	c17orf58	Green Anole	1	-2326.47	-2326.47	1	1	1	-2326.45	-2326.45	1	1	0.22	1	1	0.4	1	1
ENSACAG00000000306	ENSACAP00000000283.3	znf622	Green Anole	3.58024	-3200.79	-3200.79	0.954468	1	1	-3200.79	-3200.79	1	1	0.36	1	1	0.11	1	1
ENSACAG00000000247	ENSACAP00000000287.3	stip1	Green Anole	1	-3151.92	-3151.92	1	1	1	-3151.92	-3151.92	1	1	0	1	1	0.04	1	1
ENSACAG00000000332	ENSACAP00000000290.2	slitrk1	Green Anole	1	-3762.42	-3762.42	1	1	1	-3762.42	-3762.42	0.998872	1	0	1	1	0	1	1
ENSACAG00000000268	ENSACAP00000000292.2	serinc2	Green Anole	1	-3392.37	-3392.37	1	1	2.74847	-3392.48	-3392.49	0.894072	1	0.16	1	1	0.2	1	1
ENSACAG00000000284	ENSACAP00000000296.2	stx17	Green Anole	999	-2061.57	-2065.3	0.0063114	0.862043	1	-2065.12	-2065.12	1	1	>1000	0.00273954	0.483876	0.14	1	1
ENSACAG00000000252	ENSACAP00000000299.3	tll1	Green Anole	150.307	-7628.2	-7607.57	1	1	1	-7607.57	-7607.57	1	1	0	1	1	0	1	1
ENSACAG00000000324	ENSACAP00000000303.3	retreg1	Green Anole	1	-3062.93	-3062.93	1	1	1	-3063.41	-3063.41	1	1	0.27	1	1	0.17	1	1
ENSACAG00000000214	ENSACAP00000000310.3	cdc42bpb	Green Anole	1	-8725.21	-8725.21	1	1	1	-8725.99	-8725.99	1	1	0.2	1	1	0.12	1	1
ENSACAG00000000309	ENSACAP00000000312.2	dcun1d2	Green Anole	1	-1202.65	-1202.65	1	1	1	-1202.65	-1202.65	1	1	0	1	1	0	1	1
ENSACAG00000000369	ENSACAP00000000314.2	isca1	Green Anole	1	-689.648	-689.648	1	1	1	-689.648	-689.648	1	1	0	1	1	0	1	1
ENSACAG00000000325	ENSACAP00000000317.2	lpin1	Green Anole	1	-5248.2	-5248.2	1	1	1	-5248.2	-5248.2	1	1	0.13	1	1	0.12	1	1
ENSACAG00000000303	ENSACAP00000000319.2	rabl6	Green Anole	1	-5148.65	-5148.65	1	1	2.64719	-5149.26	-5149.27	0.86987	1	0.2	1	1	0.25	1	1
ENSACAG00000000281	ENSACAP00000000324.2	mknk2	Green Anole	1	-2793.7	-2793.7	1	1	1	-2793.7	-2793.7	1	1	0.04	1	1	0	1	1
ENSACAG00000000339	ENSACAP00000000325.2	npdc1	Human	1	-2279.87	-2279.87	1	1	83.0512	-2277.97	-2279.86	0.0517967	1	0.17	1	1	0.52	1	1
ENSACAG00000000340	ENSACAP00000000330.2	tbpl1	Green Anole	1	-999.708	-999.708	1	1	1	-999.708	-999.708	1	1	0	1	1	0	1	1
ENSACAG00000000349	ENSACAP00000000332.3	fam20c	Green Anole	1	-4350.53	-4350.53	1	1	1	-4350.89	-4350.89	1	1	0.12	1	1	0.02	1	1
ENSACAG00000000300	ENSACAP00000000333.2	sccpdh	Green Anole	3.11375	-2813.88	-2813.88	1	1	1	-2813.88	-2813.88	0.998872	1	345.49	0.0105805	0.733502	0	1	1
ENSACAG00000000397	ENSACAP00000000336.2	ahctf1	Green Anole	4.95314	-10416.1	-10416.3	0.517346	1	1	-10416.6	-10416.6	0.998872	1	0.79	1	1	0.43	1	1
ENSACAG00000000384	ENSACAP00000000342.2	trib2	Green Anole	1	-1812.54	-1812.54	1	1	1	-1813.09	-1813.09	1	1	0.2	1	1	0	1	1
ENSACAG00000000390	ENSACAP00000000344.3	sts	Green Anole	1	-3579.12	-3579.12	1	1	5.38241	-3577.59	-3577.87	0.452167	1	0.17	1	1	2.15	0.289769	1
ENSACAG00000000410	ENSACAP00000000349.2	sod3	Green Anole	1	-1913.25	-1913.25	1	1	1	-1913.25	-1913.25	1	1	0	1	1	0.22	1	1
ENSACAG00000000367	ENSACAP00000000352.3	tmco3	Green Anole	1	-3570.4	-3570.4	1	1	1	-3570.58	-3570.58	1	1	0.11	1	1	0	1	1
ENSACAG00000000371	ENSACAP00000000355.3	golm1	Green Anole	1	-2831.47	-2831.47	1	1	1	-2831.47	-2831.47	1	1	0.48	1	1	0.38	1	1
ENSACAG00000000295	ENSACAP00000000358.2	ash2l	Green Anole	1	-3225.42	-3225.42	1	1	1	-3225.42	-3225.42	1	1	0	1	1	0	1	1
ENSACAG00000000388	ENSACAP00000000360.2	rassf8	Green Anole	1	-2396.46	-2396.46	1	1	1	-2395.86	-2395.86	1	1	0	1	1	0.18	1	1
ENSACAG00000000419	ENSACAP00000000361.1	tmem127	Green Anole	1	-1413.65	-1413.65	1	1	1	-1413.65	-1413.65	1	1	0	1	1	0	1	1
ENSACAG00000000435	ENSACAP00000000370.3	cplane2	Green Anole	105.646	-1938.87	-1942.75	0.00532781	0.858497	1	-1944.12	-1944.12	1	1	91.02	0.0300839	1	0.08	1	1
ENSACAG00000000425	ENSACAP00000000372.3	faah2	Green Anole	1	-4130.6	-4130.6	0.998872	1	1	-4129.29	-4129.29	1	1	0.21	1	1	0.3	1	1
ENSACAG00000000389	ENSACAP00000000377.1	zcchc17	Green Anole	1	-1576.24	-1576.24	1	1	1	-1576.57	-1576.57	1	1	0.36	1	1	0	1	1
ENSACAG00000000366	ENSACAP00000000378.3	tnfaip2	Green Anole	1	-4733.34	-4733.34	1	1	1	-4733.34	-4733.34	1	1	0.09	1	1	0.33	1	1
ENSACAG00000000319	ENSACAP00000000380.2	kpna2	Green Anole	1	-3249.42	-3249.42	0.998872	1	1	-3249.42	-3249.42	1	1	0.15	1	1	0.06	1	1
ENSACAG00000000355	ENSACAP00000000384.3	suclg1	Green Anole	316.462	-1897.6	-1898.56	0.166331	1	1	-1900.64	-1900.64	0.979817	1	>1000	0.151208	1	0.78	1	1
ENSACAG00000000431	ENSACAP00000000386.3	c3orf33	Green Anole	999	-1109.67	-1110.44	0.214362	1	1	-1110.41	-1110.41	1	1	>1000	0.175633	1	0.48	1	1
ENSACAG00000000449	ENSACAP00000000390.3	yju2	Green Anole	11.1026	-2201.39	-2201.4	0.867821	1	1	-2200.86	-2200.86	1	1	0.12	1	1	0.14	1	1
ENSACAG00000000286	ENSACAP00000000391.3	map2k2	Chicken	1	-3136.49	-3136.49	1	1	1	-3136.46	-3136.46	0.995932	1	0.05	1	1	0	1	1
ENSACAG00000000404	ENSACAP00000000393.2	wscd1	Human	1	-3781.39	-3781.39	1	1	1	-3781.39	-3781.39	1	1	0.11	1	1	0	1	1
ENSACAG00000000385	ENSACAP00000000398.1	pcna	Green Anole	1	-1713.35	-1713.35	1	1	1	-1713.35	-1713.35	1	1	0	1	1	0	1	1
ENSACAG00000000409	ENSACAP00000000403.3	bcam	Human	1	-4506.75	-4506.75	1	1	1	-4506.75	-4506.75	1	1	0.09	1	1	0.08	1	1
ENSACAG00000000447	ENSACAP00000000405.3	brcc3	Green Anole	1	-1486	-1486	1	1	1	-1486	-1486	1	1	0	1	1	0	1	1
ENSACAG00000000418	ENSACAP00000000406.2	rabl2a	Chicken	1	-1507.63	-1507.63	1	1	7.80513	-1507.62	-1507.62	0.905252	1	0.07	1	1	0.12	1	1
ENSACAG00000000479	ENSACAP00000000408.3	nsun3	Green Anole	1	-2282.38	-2282.38	1	1	1.93549	-2282.92	-2282.96	0.776678	1	0.56	1	1	0.55	1	1
ENSACAG00000000308	ENSACAP00000000416.3	idua	Green Anole	1	-2442.15	-2442.15	1	1	37.9172	-2440.75	-2441.57	0.201287	1	0	1	1	48.73	0.0275888	1
ENSACAG00000000481	ENSACAP00000000418.3	hepacam	Green Anole	1.50132	-2575.02	-2575.03	0.901552	1	1	-2576.06	-2576.06	1	1	0.24	1	1	0.04	1	1
ENSACAG00000000495	ENSACAP00000000419.2	gatd3al1	Chicken	1	-1386.84	-1386.84	1	1	1	-1386.84	-1386.84	1	1	0	1	1	0	1	1
ENSACAG00000000477	ENSACAP00000000424.3	nova1	Green Anole	1	-1996.65	-1996.65	1	1	1	-1996.65	-1996.65	0.997015	1	0	1	1	0	1	1
ENSACAG00000000460	ENSACAP00000000425.1	edc3	Human	1	-3593.23	-3593.23	1	1	16.9352	-3590.21	-3591.65	0.0891962	1	0.03	1	1	0.6	1	1
ENSACAG00000000451	ENSACAP00000000432.3	hnmt	Green Anole	999	-1743.16	-1749.36	0.000428	0.255279	1	-1750.01	-1750.01	1	1	>1000	0.00184298	0.392423	0.25	1	1
ENSACAG00000000483	ENSACAP00000000440.1	-	-	1	-1975.57	-1975.57	1	1	1	-1975.57	-1975.57	1	1	0	1	1	0	1	1
ENSACAG00000000515	ENSACAP00000000442.3	polrmt	Human	1	-4080.42	-4080.42	1	1	1	-4080.42	-4080.42	1	1	0.04	1	1	0.06	1	1
ENSACAG00000000420	ENSACAP00000000444.3	-	-	1	-2874.92	-2874.92	1	1	1	-2874.92	-2874.92	0.998872	1	0	1	1	0.01	1	1
ENSACAG00000000434	ENSACAP00000000445.2	snrnp200	Green Anole	1	-12382.8	-12382.8	1	1	1	-12382.8	-12382.8	1	1	0	1	1	0	1	1
ENSACAG00000000422	ENSACAP00000000456.2	gpcpd1	Green Anole	1.89058	-4261.74	-4261.78	0.790845	1	1	-4262.13	-4262.13	1	1	0.53	1	1	0.24	1	1
ENSACAG00000000448	ENSACAP00000000459.3	ppm1h	Green Anole	1	-2768.4	-2768.4	1	1	1	-2768.44	-2768.44	1	1	0.07	1	1	0	1	1
ENSACAG00000000242	ENSACAP00000000462.3	mtor	Green Anole	20.1752	-8374.3	-8374.33	0.801548	1	1	-8374.41	-8374.41	1	1	0.02	1	1	0.01	1	1
ENSACAG00000000428	ENSACAP00000000469.3	tfdp1	Green Anole	1	-2027.11	-2027.11	1	1	1	-2027.11	-2027.11	1	1	0	1	1	0	1	1
ENSACAG00000000421	ENSACAP00000000472.3	tk2	Human	999	-1778.51	-1779.06	0.292343	1	1	-1779.48	-1779.48	1	1	>1000	0.216763	1	0.1	1	1
ENSACAG00000000445	ENSACAP00000000489.3	fbxo42	Green Anole	1	-4922.83	-4922.83	1	1	1	-4922.87	-4922.87	1	1	0.08	1	1	0	1	1
ENSACAG00000000541	ENSACAP00000000490.3	hgh1	Green Anole	1	-2973.48	-2973.48	1	1	248.975	-2962.82	-2973.43	4.12e-06	0.00490932	0.17	1	1	77.83	0.000993	0.227294
ENSACAG00000000535	ENSACAP00000000493.2	cln5	Chicken	1	-2123.31	-2123.31	1	1	1	-2123.32	-2123.32	1	1	0.18	1	1	0.23	1	1
ENSACAG00000000553	ENSACAP00000000496.2	ubxn1	Green Anole	1	-1978.99	-1978.99	1	1	1	-1980.03	-1980.03	1	1	0.15	1	1	0.12	1	1
ENSACAG00000000464	ENSACAP00000000497.2	mybbp1a	Green Anole	1	-9322.93	-9322.93	1	1	1	-9322.93	-9322.93	1	1	0.09	1	1	0.07	1	1
ENSACAG00000000594	ENSACAP00000000500.2	them4	Human	1	-2231.49	-2231.49	1	1	17.9786	-2231.49	-2231.31	1	1	0.62	1	1	0.72	1	1
ENSACAG00000000617	ENSACAP00000000503.2	s100a11	Green Anole	1	-1285.74	-1285.74	1	1	1	-1285.74	-1285.74	1	1	0.15	1	1	0.73	1	1
ENSACAG00000000523	ENSACAP00000000522.2	arl13b	Green Anole	4.10627	-2325.64	-2325.75	0.63477	1	1	-2325.75	-2325.75	0.997015	1	0.25	1	1	0.26	1	1
ENSACAG00000000558	ENSACAP00000000524.2	mogs	Green Anole	1	-5753.18	-5753.18	1	1	1	-5753.18	-5753.18	1	1	0.07	1	1	0.08	1	1
ENSACAG00000000630	ENSACAP00000000529.2	-	-	42.0483	-3398.39	-3400.84	0.0268468	1	4.01949	-3400.53	-3400.76	0.503923	1	22.7	0.0311485	1	1.73	0.360455	1
ENSACAG00000000344	ENSACAP00000000531.3	exoc5	Green Anole	1	-3603.75	-3603.75	1	1	1	-3603.75	-3603.75	1	1	0	1	1	0	1	1
ENSACAG00000000524	ENSACAP00000000532.1	nagk	Green Anole	1	-2750.16	-2750.16	1	1	1	-2749.76	-2749.75	1	1	0.2	1	1	0.25	1	1
ENSACAG00000000485	ENSACAP00000000535.2	eif5	Green Anole	1	-2033.31	-2033.31	1	1	1	-2032.94	-2032.94	1	1	0	1	1	0.14	1	1
ENSACAG00000000575	ENSACAP00000000548.3	trmt6	Green Anole	1	-2953.57	-2953.57	0.997743	1	1	-2953.57	-2953.57	1	1	0.05	1	1	0.08	1	1
ENSACAG00000000533	ENSACAP00000000550.3	d2hgdh	Green Anole	1	-3955.21	-3955.21	1	1	1	-3955.21	-3955.21	1	1	0.26	1	1	0.25	1	1
ENSACAG00000000501	ENSACAP00000000552.1	nrbp1	Green Anole	1	-2547.79	-2547.79	1	1	1	-2547.79	-2547.79	1	1	0	1	1	0	1	1
ENSACAG00000000610	ENSACAP00000000554.3	sp1	Green Anole	1	-4003.75	-4003.75	1	1	1	-4003.75	-4003.75	1	1	0	1	1	0.04	1	1
ENSACAG00000000497	ENSACAP00000000555.2	tent4a	Green Anole	1	-3456.67	-3456.67	1	1	157.454	-3446.36	-3455.33	2.27e-05	0.0150266	0.11	1	1	75.24	0.000351	0.0997825
ENSACAG00000000502	ENSACAP00000000558.2	gapvd1	Green Anole	1	-6426.39	-6426.39	1	1	1	-6426.39	-6426.39	1	1	0.03	1	1	0.02	1	1
ENSACAG00000000673	ENSACAP00000000559.3	c15orf41	Green Anole	1	-1435.76	-1435.76	1	1	1	-1435.18	-1435.18	1	1	1	1	1	0.36	1	1
ENSACAG00000000639	ENSACAP00000000562.3	wbp1	Green Anole	1	-2297.27	-2297.27	1	1	1	-2297.27	-2297.27	1	1	0	1	1	0.17	1	1
ENSACAG00000000684	ENSACAP00000000570.3	tmem192	Human	1	-1573.19	-1573.19	1	1	1	-1573.19	-1573.19	1	1	0	1	1	0.05	1	1
ENSACAG00000000375	ENSACAP00000000577.3	supt5h	Green Anole	1	-6658.05	-6658.05	1	1	1	-6658.05	-6658.05	1	1	0	1	1	0	1	1
ENSACAG00000000590	ENSACAP00000000579.3	ssr1	Green Anole	1	-1567.89	-1567.89	1	1	1	-1567.89	-1567.89	1	1	0	1	1	0	1	1
ENSACAG00000000426	ENSACAP00000000584.3	mfge8	Human	104.264	-3284.98	-3285.46	0.325862	1	1	-3289.94	-3289.94	1	1	>1000	0.221295	1	0.03	1	1
ENSACAG00000000612	ENSACAP00000000589.2	eif4h	Green Anole	1	-1452.81	-1452.81	1	1	1	-1452.81	-1452.81	1	1	0	1	1	0	1	1
ENSACAG00000000678	ENSACAP00000000595.3	-	-	59.3887	-1954.97	-1955.6	0.260853	1	1	-1957.33	-1957.33	1	1	0.16	1	1	0.05	1	1
ENSACAG00000000484	ENSACAP00000000597.2	uba5	Green Anole	1	-2587.41	-2587.41	1	1	1	-2587.41	-2587.41	1	1	0.14	1	1	0.1	1	1
ENSACAG00000000440	ENSACAP00000000603.2	mtmr4	Green Anole	1	-7011.55	-7011.55	1	1	78.345	-7007.77	-7011.35	0.00743486	0.791548	0	1	1	102.78	0.0277439	1
ENSACAG00000000605	ENSACAP00000000605.3	sugt1	Green Anole	1	-2012.76	-2012.76	1	1	1	-2012.76	-2012.76	1	1	0.4	1	1	0.14	1	1
ENSACAG00000000423	ENSACAP00000000607.3	tfrc	Green Anole	26.6871	-6213.37	-6214.48	0.136159	1	1	-6214.48	-6214.48	1	1	6.24	0.150858	1	0.2	1	1
ENSACAG00000000466	ENSACAP00000000608.2	psme2	Green Anole	1	-1651.89	-1651.89	1	1	1	-1651.89	-1651.89	1	1	0.07	1	1	0	1	1
ENSACAG00000000667	ENSACAP00000000611.2	bicral	Green Anole	1	-3131.72	-3131.72	1	1	1	-3129.98	-3129.98	1	1	0	1	1	0.37	1	1
ENSACAG00000000728	ENSACAP00000000620.2	map10	Green Anole	1	-4327.57	-4327.57	1	1	8.70343	-4326.97	-4327.28	0.430068	1	0.42	1	1	0.62	1	1
ENSACAG00000000581	ENSACAP00000000624.3	snx7	Green Anole	1	-2447.34	-2447.34	1	1	1.95446	-2446.5	-2446.52	0.871442	1	0	1	1	0.24	1	1
ENSACAG00000000522	ENSACAP00000000625.3	vwf	Green Anole	1	-12017	-12017	1	1	1	-12017	-12017	1	1	0.17	1	1	4.69	0.118896	1
ENSACAG00000000720	ENSACAP00000000626.2	bloc1s2	Green Anole	175.288	-858.12	-858.661	0.298549	1	1	-858.987	-858.987	1	1	0.42	1	1	0	1	1
ENSACAG00000000665	ENSACAP00000000627.2	ing5	Green Anole	1	-1351.17	-1351.17	0.998872	1	1	-1351.17	-1351.17	1	1	0	1	1	0	1	1
ENSACAG00000000412	ENSACAP00000000629.2	dhx15	Green Anole	1	-3693.32	-3693.32	1	1	1	-3693.32	-3693.32	1	1	0	1	1	0	1	1
ENSACAG00000000637	ENSACAP00000000632.2	bscl2	Green Anole	1	-3185.92	-3185.92	1	1	1	-3186.16	-3186.16	1	1	0.21	1	1	0.11	1	1
ENSACAG00000000647	ENSACAP00000000638.3	ap5m1	Green Anole	95.6707	-3401.25	-3402.17	0.17423	1	1	-3402.17	-3402.17	1	1	0.16	1	1	0.09	1	1
ENSACAG00000000727	ENSACAP00000000641.3	nudt22	Green Anole	2.03886	-1838.94	-1838.95	0.887241	1	1	-1839.21	-1839.21	1	1	0.39	1	1	0.19	1	1
ENSACAG00000000754	ENSACAP00000000643.2	septin14	Human	1	-1991.07	-1991.07	1	1	1	-1990.14	-1990.14	1	1	0	1	1	0.14	1	1
ENSACAG00000000751	ENSACAP00000000646.2	naa30	Green Anole	1	-1498.3	-1498.3	1	1	113.403	-1497.15	-1497.39	0.482696	1	0	1	1	>1000	0.314158	1
ENSACAG00000000726	ENSACAP00000000648.2	dnaaf5	Green Anole	1	-7130.7	-7130.7	1	1	37.0766	-7124.63	-7129.9	0.00117023	0.290706	0.27	1	1	8.78	0.00767999	0.763135
ENSACAG00000000627	ENSACAP00000000653.3	ccnh	Green Anole	1	-1788.06	-1788.06	1	1	2.20415	-1785.21	-1785.23	0.860031	1	0	1	1	1.07	0.490241	1
ENSACAG00000000424	ENSACAP00000000654.2	naa35	Green Anole	1	-3584.94	-3584.94	0.998404	1	1	-3585.57	-3585.57	0.997477	1	0.09	1	1	0	1	1
ENSACAG00000000677	ENSACAP00000000666.3	nsun2	Green Anole	1	-4583.36	-4583.36	1	1	1	-4582.69	-4582.69	1	1	0.14	1	1	0.18	1	1
ENSACAG00000000766	ENSACAP00000000668.2	-	-	1	-1074.17	-1074.17	1	1	1	-1074.17	-1074.17	1	1	0	1	1	0.15	1	1
ENSACAG00000000749	ENSACAP00000000669.2	ptp4a3	Green Anole	1	-845.765	-845.765	1	1	1	-845.765	-845.765	1	1	0	1	1	0	1	1
ENSACAG00000000693	ENSACAP00000000672.2	timm50	Green Anole	1	-2497.29	-2497.29	1	1	18.3825	-2495.51	-2497.02	0.0821441	1	0.05	1	1	13.57	0.0732599	1
ENSACAG00000000772	ENSACAP00000000674.2	ube2ql1	Green Anole	1	-1857.27	-1857.27	1	1	1	-1857.27	-1857.27	1	1	0.11	1	1	0.03	1	1
ENSACAG00000000705	ENSACAP00000000676.2	ndufa10	Green Anole	1	-2666.17	-2666.17	1	1	1	-2665.05	-2665.05	1	1	0.12	1	1	0.34	1	1
ENSACAG00000000736	ENSACAP00000000679.2	abhd2	Green Anole	1	-2643.14	-2643.14	1	1	1.44233	-2645.17	-2645.17	0.975908	1	0.67	1	1	0.13	1	1
ENSACAG00000000719	ENSACAP00000000680.3	elf1	Green Anole	1	-3523.74	-3523.74	1	1	1	-3523.93	-3523.93	1	1	0.2	1	1	0.12	1	1
ENSACAG00000000750	ENSACAP00000000682.2	arsa	Human	1	-2041.8	-2041.8	1	1	1	-2041.89	-2041.89	1	1	0.22	1	1	0.11	1	1
ENSACAG00000000574	ENSACAP00000000684.2	mon2	Green Anole	1	-7073.4	-7073.4	1	1	1	-7073.4	-7073.4	1	1	0	1	1	0.03	1	1
ENSACAG00000000792	ENSACAP00000000688.2	med10	Green Anole	1	-656.765	-656.765	1	1	1	-656.765	-656.765	1	1	0	1	1	0	1	1
ENSACAG00000000713	ENSACAP00000000691.3	hibch	Green Anole	84.4155	-2461.4	-2461.7	0.435637	1	1	-2462.6	-2462.6	1	1	>1000	0.303476	1	0.21	1	1
ENSACAG00000000745	ENSACAP00000000692.3	fez1	Green Anole	16.4416	-2172.68	-2173.89	0.119198	1	1	-2176.07	-2176.07	0.992953	1	0.21	1	1	0.15	1	1
ENSACAG00000000704	ENSACAP00000000697.2	rfc2	Green Anole	1	-2085.13	-2085.13	1	1	1	-2085.5	-2085.5	1	1	0.08	1	1	0	1	1
ENSACAG00000000600	ENSACAP00000000700.3	frmd4a	Green Anole	1	-4505.36	-4505.36	1	1	1	-4505.36	-4505.36	1	1	0	1	1	0	1	1
ENSACAG00000000774	ENSACAP00000000702.3	ndufs6	Green Anole	2.03527	-875.29	-875.29	1	1	1	-875.29	-875.29	1	1	1	1	1	0	1	1
ENSACAG00000000744	ENSACAP00000000704.3	rab4a	Green Anole	2.82545	-1007.13	-1007.13	1	1	1	-1007.13	-1007.13	1	1	1	1	1	0	1	1
ENSACAG00000000796	ENSACAP00000000707.2	zmat5	Green Anole	1	-1584.54	-1584.54	1	1	1	-1583.89	-1583.89	1	1	0.26	1	1	0.18	1	1
ENSACAG00000000800	ENSACAP00000000708.2	rxylt1	Green Anole	1	-2648.05	-2648.05	1	1	1	-2648.05	-2648.05	1	1	0.19	1	1	0.22	1	1
ENSACAG00000000643	ENSACAP00000000710.3	mta2	Green Anole	1	-3860.51	-3860.51	0.998872	1	1	-3861.44	-3861.44	1	1	0.07	1	1	0	1	1
ENSACAG00000000567	ENSACAP00000000716.3	-	-	105.916	-3491.94	-3492.07	0.616133	1	1	-3492.08	-3492.08	1	1	0.09	1	1	0	1	1
ENSACAG00000000752	ENSACAP00000000720.3	slc38a7	Green Anole	1	-2948.97	-2948.97	1	1	1	-2948.97	-2948.97	1	1	0.05	1	1	0.04	1	1
ENSACAG00000000803	ENSACAP00000000734.2	ndufa5	Green Anole	1	-730.407	-730.407	1	1	1	-730.407	-730.407	1	1	0	1	1	>1000	0.317167	1
ENSACAG00000000810	ENSACAP00000000740.2	elmod3	Green Anole	1	-2279.22	-2279.22	1	1	1	-2278.51	-2278.51	1	1	0	1	1	0.18	1	1
ENSACAG00000000654	ENSACAP00000000746.3	-	-	1	-4064.88	-4064.88	1	1	1	-4065.35	-4065.35	1	1	0.29	1	1	0.13	1	1
ENSACAG00000000811	ENSACAP00000000747.3	oit3	Green Anole	1	-3338.68	-3338.68	1	1	1	-3338.68	-3338.68	1	1	0	1	1	0.05	1	1
ENSACAG00000000689	ENSACAP00000000748.2	gas6	Green Anole	1	-4210.52	-4210.52	1	1	1	-4210.52	-4210.52	1	1	0.1	1	1	>1000	0.00997807	0.820863
ENSACAG00000000698	ENSACAP00000000753.2	ptpn23	Human	1	-6915.07	-6915.07	1	1	1	-6915.07	-6915.07	0.990228	1	0.05	1	1	0.04	1	1
ENSACAG00000000839	ENSACAP00000000754.2	crls1	Green Anole	1	-1886.22	-1886.22	1	1	1	-1886.23	-1886.23	1	1	0.13	1	1	0.17	1	1
ENSACAG00000000776	ENSACAP00000000759.3	atg4b	Green Anole	1	-2000.12	-2000.12	1	1	1	-1999.79	-1999.79	1	1	0	1	1	0.12	1	1
ENSACAG00000000695	ENSACAP00000000761.3	riok1	Green Anole	1	-2832.6	-2832.6	1	1	1	-2832.6	-2832.6	0.998046	1	0.08	1	1	0.07	1	1
ENSACAG00000000619	ENSACAP00000000770.3	ncoa1	Green Anole	1	-8956.48	-8956.48	1	1	1	-8956.48	-8956.48	1	1	0.08	1	1	0.03	1	1
ENSACAG00000000885	ENSACAP00000000772.2	rnf122	Green Anole	1	-1161.7	-1161.7	0.992687	1	1	-1161.7	-1161.7	1	1	0	1	1	0.22	1	1
ENSACAG00000000768	ENSACAP00000000778.3	syk	Green Anole	1	-2334.8	-2334.8	1	1	1	-2334.8	-2334.8	1	1	0	1	1	0	1	1
ENSACAG00000000836	ENSACAP00000000779.2	acta1	Green Anole	1	-1860.94	-1860.94	1	1	1	-1860.94	-1860.94	1	1	0	1	1	0	1	1
ENSACAG00000000783	ENSACAP00000000782.2	pcbp2	Green Anole	1	-1423.51	-1423.51	1	1	1	-1423.51	-1423.51	1	1	0	1	1	0	1	1
ENSACAG00000000855	ENSACAP00000000783.2	alkbh3	Green Anole	1	-1644.98	-1644.98	1	1	1	-1644.98	-1644.98	1	1	0	1	1	0.02	1	1
ENSACAG00000000859	ENSACAP00000000787.3	tsr1	Human	1	-6338.47	-6338.47	1	1	1	-6338.47	-6338.47	1	1	0.13	1	1	0.07	1	1
ENSACAG00000000862	ENSACAP00000000791.3	mcu	Green Anole	1	-1755.64	-1755.64	1	1	1	-1755.64	-1755.64	1	1	0	1	1	0	1	1
ENSACAG00000000770	ENSACAP00000000792.2	agtpbp1	Human	3.87221	-6222.88	-6222.89	0.872458	1	1	-6222.67	-6222.67	1	1	0.22	1	1	0.15	1	1
ENSACAG00000000861	ENSACAP00000000796.3	acad8	Green Anole	1	-2514.97	-2514.97	1	1	1	-2514.72	-2514.72	1	1	0	1	1	0.07	1	1
ENSACAG00000000828	ENSACAP00000000798.3	wwc3	Green Anole	1	-6746.89	-6746.89	1	1	1	-6746.89	-6746.89	1	1	0.07	1	1	0.11	1	1
ENSACAG00000000876	ENSACAP00000000799.2	thap4	Green Anole	1	-3429.41	-3429.41	1	1	1	-3432.15	-3432.15	1	1	0.35	1	1	0.03	1	1
ENSACAG00000000886	ENSACAP00000000800.3	bccip	Green Anole	1	-1914.66	-1914.66	1	1	1.1153	-1914.43	-1914.43	0.984204	1	0.33	1	1	0.55	1	1
ENSACAG00000000915	ENSACAP00000000802.1	nfil3	Green Anole	63.523	-2488.43	-2488.7	0.463098	1	1	-2489.62	-2489.62	1	1	>1000	0.306941	1	0.1	1	1
ENSACAG00000000895	ENSACAP00000000807.2	-	-	1	-703.271	-703.271	1	1	1	-703.271	-703.271	1	1	0	1	1	0	1	1
ENSACAG00000000780	ENSACAP00000000809.3	spast	Green Anole	1	-3464.23	-3464.23	0.998872	1	1	-3464.23	-3464.23	1	1	0	1	1	0.48	1	1
ENSACAG00000000778	ENSACAP00000000810.2	got2	Green Anole	1	-2572.11	-2572.11	1	1	1	-2572.11	-2572.11	1	1	0	1	1	0	1	1
ENSACAG00000000888	ENSACAP00000000812.3	mak16	Green Anole	1	-1615.85	-1615.85	1	1	11.4743	-1615.82	-1615.82	0.913148	1	0	1	1	0.1	1	1
ENSACAG00000000916	ENSACAP00000000813.2	klf9	Green Anole	1	-1455.26	-1455.26	1	1	1	-1455.26	-1455.26	1	1	0.13	1	1	0	1	1
ENSACAG00000000875	ENSACAP00000000817.2	rab1a	Human	1	-1581.29	-1581.28	1	1	1	-1581.28	-1581.28	1	1	1	1	1	0	1	1
ENSACAG00000026359	ENSACAP00000000823.3	gpatch4	Human	1.98879	-2643.88	-2643.88	0.974249	1	7.63755	-2643.79	-2643.87	0.696853	1	0.4	1	1	0.49	1	1
ENSACAG00000000933	ENSACAP00000000824.2	ac092587.1	Human	1	-1197.58	-1197.58	1	1	1	-1197.58	-1197.58	1	1	0	1	1	77.6	0.0152248	1
ENSACAG00000000628	ENSACAP00000000827.3	cul2	Green Anole	1	-3728.32	-3728.32	0.991556	1	1	-3728.32	-3728.32	1	1	0	1	1	0	1	1
ENSACAG00000000868	ENSACAP00000000839.2	arl6ip1	Chicken	1	-1076.24	-1076.24	1	1	1	-1074.66	-1074.66	1	1	0	1	1	0.19	1	1
ENSACAG00000000900	ENSACAP00000000840.3	bend7	Chicken	1.37683	-2381.71	-2381.72	0.907284	1	1	-2383.23	-2383.23	1	1	0.5	1	1	0	1	1
ENSACAG00000000703	ENSACAP00000000841.2	gpat4	Human	1	-2597.91	-2597.91	1	1	1	-2599.29	-2599.29	1	1	0.15	1	1	0	1	1
ENSACAG00000000963	ENSACAP00000000845.3	esf1	Green Anole	1	-5258.16	-5258.16	1	1	1	-5258.16	-5258.16	1	1	0.1	1	1	0.31	1	1
ENSACAG00000000923	ENSACAP00000000846.3	cobll1	Human	7.00814	-5200.87	-5200.88	0.890378	1	1	-5200.88	-5200.88	1	1	1.13	0.484902	1	0.43	1	1
ENSACAG00000000914	ENSACAP00000000847.3	thyn1	Green Anole	1	-1490.12	-1490.12	0.998404	1	1	-1490.12	-1490.12	1	1	0	1	1	0.24	1	1
ENSACAG00000000919	ENSACAP00000000851.3	bok	Green Anole	135.512	-1265.14	-1265.46	0.417413	1	1	-1267.79	-1267.79	1	1	>1000	0.303778	1	0	1	1
ENSACAG00000000746	ENSACAP00000000852.3	-	-	9.49939	-5150.77	-5150.77	0.898056	1	1	-5150.82	-5150.82	1	1	0.27	1	1	0.15	1	1
ENSACAG00000000928	ENSACAP00000000853.3	acbd4	Green Anole	1	-2257.77	-2257.77	1	1	1	-2257.77	-2257.77	1	1	0.39	1	1	0.21	1	1
ENSACAG00000000942	ENSACAP00000000856.2	mitd1	Green Anole	1	-1380.51	-1380.51	1	1	1	-1380.89	-1380.89	0.998872	1	0.37	1	1	0.08	1	1
ENSACAG00000000788	ENSACAP00000000857.3	uqcrc1	Green Anole	1	-3014.91	-3014.91	1	1	1	-3015.07	-3015.07	1	1	0.2	1	1	0.03	1	1
ENSACAG00000000976	ENSACAP00000000863.1	lipt1	Green Anole	2.93109	-2425.57	-2425.65	0.686049	1	1	-2425.8	-2425.8	1	1	0.74	1	1	0.2	1	1
ENSACAG00000000711	ENSACAP00000000864.2	zzef1	Green Anole	1	-15351.1	-15351.1	1	1	1	-15351.1	-15351.1	1	1	0.1	1	1	0.06	1	1
ENSACAG00000000897	ENSACAP00000000865.3	mtrf1	Green Anole	1	-2898.36	-2898.36	1	1	1	-2898.36	-2898.36	1	1	0.13	1	1	0.19	1	1
ENSACAG00000000953	ENSACAP00000000868.2	fkbp14	Green Anole	1	-1320.56	-1320.56	1	1	1	-1320.56	-1320.56	1	1	0	1	1	0.19	1	1
ENSACAG00000000837	ENSACAP00000000869.3	katnb1	Green Anole	1	-4517.14	-4517.14	1	1	1	-4514.32	-4514.32	1	1	0.06	1	1	0.17	1	1
ENSACAG00000000972	ENSACAP00000000870.2	-	-	1	-1414.98	-1414.98	1	1	1	-1415.06	-1415.06	1	1	0.18	1	1	0.27	1	1
ENSACAG00000000833	ENSACAP00000000872.3	actr10	Green Anole	1	-2456.43	-2456.43	1	1	1.80201	-2456.61	-2456.61	0.949571	1	0.06	1	1	0.09	1	1
ENSACAG00000000769	ENSACAP00000000878.2	rasa1	Green Anole	1	-4786.43	-4786.43	1	1	1	-4786.43	-4786.43	0.998872	1	0	1	1	0	1	1
ENSACAG00000000907	ENSACAP00000000882.3	micu1	Green Anole	1	-2734.11	-2734.11	1	1	1	-2734.11	-2734.11	1	1	0	1	1	0	1	1
ENSACAG00000000790	ENSACAP00000000887.3	tns1	Green Anole	1	-9845.24	-9845.24	1	1	189.242	-9841.73	-9844.93	0.0112979	0.990557	0.07	1	1	14.1	0.0655303	1
ENSACAG00000000741	ENSACAP00000000888.3	ppargc1a	Green Anole	1	-3173.64	-3173.64	1	1	2.88682	-3173.64	-3173.64	1	1	0.41	1	1	1	1	1
ENSACAG00000000794	ENSACAP00000000890.3	dmtn	Green Anole	1	-2430.66	-2430.66	1	1	1	-2430.66	-2430.66	1	1	0	1	1	0.06	1	1
ENSACAG00000000757	ENSACAP00000000894.2	pole2	Green Anole	1	-2750.53	-2750.53	1	1	1	-2750.53	-2750.53	1	1	0.1	1	1	0.09	1	1
ENSACAG00000000848	ENSACAP00000000902.3	nelfcd	Green Anole	1	-3455.03	-3455.03	1	1	6.7826	-3454.68	-3454.69	0.929931	1	0	1	1	0.02	1	1
ENSACAG00000000952	ENSACAP00000000904.2	itm2a	Green Anole	1	-1448.21	-1448.21	1	1	1	-1448.03	-1448.03	1	1	0	1	1	0.09	1	1
ENSACAG00000001020	ENSACAP00000000922.1	spr	Green Anole	1	-2495.45	-2495.45	1	1	10.8317	-2495.13	-2495.29	0.572068	1	0.2	1	1	0.14	1	1
ENSACAG00000000956	ENSACAP00000000926.2	fam49a	Green Anole	1	-1622.05	-1622.05	1	1	1	-1622.05	-1622.05	1	1	0	1	1	0	1	1
ENSACAG00000000866	ENSACAP00000000931.3	ripor1	Green Anole	1.97868	-7168.91	-7168.94	0.809316	1	1	-7169.4	-7169.4	1	1	0.34	1	1	0.14	1	1
ENSACAG00000000955	ENSACAP00000000934.3	qsox1	Green Anole	151.315	-3244.87	-3247.5	0.0218946	1	1	-3247.35	-3247.35	1	1	251.93	0.024921	1	0.37	1	1
ENSACAG00000000927	ENSACAP00000000935.3	gps2	Green Anole	999	-2088.29	-2088.74	0.341467	1	1	-2092.85	-2092.85	1	1	>1000	0.00715642	0.646463	0	1	1
ENSACAG00000000988	ENSACAP00000000936.2	plekha8	Green Anole	1	-3174.17	-3174.17	1	1	3.01215	-3173.54	-3173.58	0.765248	1	0.48	1	1	0.63	1	1
ENSACAG00000001053	ENSACAP00000000937.3	mrpl40	Green Anole	1	-1416.79	-1416.79	1	1	1	-1416.59	-1416.59	1	1	1.74	0.386888	1	0.31	1	1
ENSACAG00000026971	ENSACAP00000000945.3	sun1	Human	1	-6491.45	-6491.45	1	1	1	-6491.76	-6491.76	1	1	0.19	1	1	0.07	1	1
ENSACAG00000001015	ENSACAP00000000951.2	rpl27a	Human	1	-811.073	-811.073	1	1	1	-811.073	-811.073	1	1	0	1	1	0	1	1
ENSACAG00000000835	ENSACAP00000000960.3	aldh3a2	Green Anole	1	-3608.39	-3608.39	1	1	1	-3608.39	-3608.39	1	1	0.11	1	1	11.57	0.11021	1
ENSACAG00000000759	ENSACAP00000000961.3	ubr2	Green Anole	4.21501	-6320.63	-6320.65	0.851031	1	55.4374	-6318.79	-6320.99	0.0357712	1	0.19	1	1	22.21	0.0396282	1
ENSACAG00000001021	ENSACAP00000000969.2	psmd6	Green Anole	1	-2025.98	-2025.98	1	1	1	-2024.81	-2024.81	1	1	0.22	1	1	0.22	1	1
ENSACAG00000001082	ENSACAP00000000973.3	tfpi	Green Anole	1	-2166.1	-2166.1	1	1	1	-2166.1	-2166.1	1	1	0.11	1	1	0.2	1	1
ENSACAG00000000992	ENSACAP00000000976.2	-	-	2.34347	-1502.12	-1502.15	0.814068	1	1	-1502.7	-1502.7	1	1	0.43	1	1	0.11	1	1
ENSACAG00000001032	ENSACAP00000000977.3	prcp	Green Anole	2.61507	-3403.64	-3403.66	0.840041	1	1	-3403.84	-3403.84	1	1	0.29	1	1	0.15	1	1
ENSACAG00000001048	ENSACAP00000000980.2	-	-	1	-1640.64	-1640.64	1	1	1.25435	-1640.76	-1640.76	0.964187	1	0.17	1	1	0.16	1	1
ENSACAG00000000996	ENSACAP00000000982.3	dtx2	Human	32.6532	-4057.68	-4058.62	0.170693	1	1	-4058.63	-4058.63	1	1	0.1	1	1	0.07	1	1
ENSACAG00000001085	ENSACAP00000000983.2	prelid3b	Green Anole	1	-1647.55	-1647.55	1	1	1	-1647.55	-1647.55	1	1	0.31	1	1	0.06	1	1
ENSACAG00000000687	ENSACAP00000000984.3	aqr	Green Anole	1	-8126.91	-8126.91	1	1	1	-8126.91	-8126.91	1	1	0.06	1	1	0.05	1	1
ENSACAG00000000724	ENSACAP00000000988.3	als2	Green Anole	2.41985	-6627.4	-6627.43	0.804578	1	1	-6627.91	-6627.91	1	1	0.43	1	1	0.09	1	1
ENSACAG00000000965	ENSACAP00000000990.3	tasp1	Human	3.2713	-2234.11	-2234.14	0.79661	1	1	-2234.46	-2234.46	1	1	0.37	1	1	0.05	1	1
ENSACAG00000000991	ENSACAP00000000991.3	kiaa0355	Green Anole	1	-3211.69	-3211.69	1	1	1	-3212.19	-3212.19	1	1	0.16	1	1	0.06	1	1
ENSACAG00000001006	ENSACAP00000000994.3	ncl	Chicken	1	-4671.5	-4671.5	1	1	1	-4671.48	-4671.48	1	1	0.14	1	1	0.14	1	1
ENSACAG00000001063	ENSACAP00000000997.1	get4	Green Anole	1	-2102.53	-2102.53	1	1	1	-2102.53	-2102.53	1	1	0	1	1	0	1	1
ENSACAG00000001095	ENSACAP00000000998.3	kiaa0895l	Green Anole	1	-2408.97	-2408.97	1	1	1	-2409.96	-2409.96	1	1	0.23	1	1	0.05	1	1
ENSACAG00000000843	ENSACAP00000001000.3	ddx5	Human	1	-2997.35	-2997.35	1	1	1	-2997.35	-2997.35	0.998872	1	0	1	1	0	1	1
ENSACAG00000001004	ENSACAP00000001002.2	dnajb12	Green Anole	1	-2006.56	-2006.56	1	1	1	-2004.49	-2004.49	1	1	0.07	1	1	0.11	1	1
ENSACAG00000001075	ENSACAP00000001003.2	ccny	Green Anole	1	-1730.66	-1730.66	1	1	1	-1730.66	-1730.66	1	1	0	1	1	0	1	1
ENSACAG00000001110	ENSACAP00000001004.3	ism1	Green Anole	1	-2675.56	-2675.56	1	1	1	-2675.34	-2675.34	1	1	0	1	1	0.08	1	1
ENSACAG00000000893	ENSACAP00000001006.2	-	-	1	-5197.98	-5197.98	1	1	9.70809	-5197.98	-5197.98	0.933914	1	0	1	1	0.24	1	1
ENSACAG00000000969	ENSACAP00000001011.3	mbnl2	Green Anole	1	-1918.02	-1918.02	1	1	1	-1918.02	-1918.02	1	1	0	1	1	0	1	1
ENSACAG00000000896	ENSACAP00000001012.3	nup133	Green Anole	1	-6618.33	-6618.33	1	1	1	-6618.33	-6618.33	1	1	0.13	1	1	0.14	1	1
ENSACAG00000001058	ENSACAP00000001029.3	abcb5	Human	1	-8191.54	-8191.54	1	1	1	-8191.54	-8191.54	1	1	0.23	1	1	0.06	1	1
ENSACAG00000001143	ENSACAP00000001032.3	usp48	Green Anole	1	-5366.78	-5366.78	1	1	1	-5366.78	-5366.78	1	1	0.05	1	1	0.03	1	1
ENSACAG00000000908	ENSACAP00000001040.2	-	-	1	-3162.56	-3162.56	1	1	1	-3162.56	-3162.56	1	1	0.09	1	1	0.04	1	1
ENSACAG00000001161	ENSACAP00000001045.3	tor1aip2	Green Anole	1	-3878.16	-3878.16	1	1	1	-3878.16	-3878.16	1	1	0	1	1	0.72	1	1
ENSACAG00000001089	ENSACAP00000001046.3	arpc2	Green Anole	1	-1550.66	-1550.66	1	1	1	-1550.66	-1550.66	1	1	0	1	1	0	1	1
ENSACAG00000001050	ENSACAP00000001047.2	ctcf	Green Anole	1	-4134.09	-4134.09	1	1	1	-4134.09	-4134.09	1	1	0	1	1	0.03	1	1
ENSACAG00000000984	ENSACAP00000001052.2	naa16	Green Anole	1	-4525.34	-4526.29	0.167557	1	1	-4525.38	-4525.38	1	1	0.06	1	1	0	1	1
ENSACAG00000001144	ENSACAP00000001058.2	fbxl21	Chicken	1	-2282.77	-2282.77	1	1	18.9671	-2282.76	-2282.77	0.877456	1	0	1	1	0.12	1	1
ENSACAG00000001172	ENSACAP00000001059.2	iscu	Green Anole	1	-1194.59	-1194.59	1	1	1	-1194.59	-1194.59	1	1	0	1	1	0.17	1	1
ENSACAG00000001118	ENSACAP00000001060.3	polg2	Green Anole	999	-3117.79	-3118.73	0.170537	1	3.2636	-3118.29	-3118.53	0.482959	1	>1000	0.0999989	1	0.85	1	1
ENSACAG00000001173	ENSACAP00000001061.1	nrip1	Green Anole	1	-5242.77	-5242.77	1	1	1	-5242.51	-5242.51	1	1	0.11	1	1	0.24	1	1
ENSACAG00000000978	ENSACAP00000001066.3	ntrk2	Green Anole	1	-4592.12	-4592.12	1	1	1	-4592.12	-4592.12	1	1	0.06	1	1	0.15	1	1
ENSACAG00000001132	ENSACAP00000001070.3	znf618	Green Anole	1	-3789.41	-3789.41	1	1	1	-3789.41	-3789.41	1	1	0.03	1	1	0.06	1	1
ENSACAG00000001040	ENSACAP00000001073.3	apba1	Green Anole	1	-5580.97	-5580.97	1	1	1	-5580.97	-5580.97	1	1	0	1	1	0.06	1	1
ENSACAG00000000971	ENSACAP00000001074.3	stk25	Green Anole	1	-2292.4	-2292.4	1	1	1	-2292.4	-2292.4	1	1	0	1	1	0	1	1
ENSACAG00000001165	ENSACAP00000001087.2	lpar1	Green Anole	1	-1927.54	-1927.54	1	1	1	-1927.54	-1927.54	1	1	0	1	1	0	1	1
ENSACAG00000001012	ENSACAP00000001088.3	hspa14	Human	1	-3192.46	-3192.46	1	1	9.68099	-3192.44	-3192.45	0.957634	1	0	1	1	0.08	1	1
ENSACAG00000000686	ENSACAP00000001090.3	pard3	Green Anole	1	-5458.88	-5458.88	1	1	1	-5458.58	-5458.58	1	1	0	1	1	0.11	1	1
ENSACAG00000001044	ENSACAP00000001097.3	wdr92	Green Anole	1	-2088.92	-2088.92	1	1	1	-2088.92	-2088.92	1	1	0	1	1	0	1	1
ENSACAG00000001209	ENSACAP00000001101.2	ddit4	Green Anole	1	-1348.32	-1348.32	1	1	1	-1348.32	-1348.32	1	1	0	1	1	0	1	1
ENSACAG00000001056	ENSACAP00000001102.2	hira	Green Anole	1	-5394.82	-5394.82	1	1	1	-5394.82	-5394.82	1	1	0	1	1	0	1	1
ENSACAG00000001128	ENSACAP00000001104.2	chmp1b	Green Anole	1	-1047.22	-1047.22	1	1	1	-1047.22	-1047.22	1	1	0	1	1	0	1	1
ENSACAG00000001014	ENSACAP00000001107.3	srrt	Green Anole	1	-3867.95	-3867.95	1	1	1	-3867.95	-3867.95	1	1	0	1	1	0	1	1
ENSACAG00000001106	ENSACAP00000001110.1	oscp1	Green Anole	1	-2486.16	-2486.16	1	1	1	-2486.16	-2486.16	1	1	0.06	1	1	0	1	1
ENSACAG00000001130	ENSACAP00000001116.2	abcb10	Green Anole	1	-3851.58	-3851.58	1	1	45.3645	-3851.45	-3851.5	0.755204	1	0.44	1	1	0.23	1	1
ENSACAG00000001186	ENSACAP00000001117.3	stxbp6	Green Anole	1	-975.272	-975.272	1	1	1	-973.921	-973.98	0.73108	1	0	1	1	0.35	1	1
ENSACAG00000001151	ENSACAP00000001118.3	znf326	Green Anole	1	-2293.64	-2293.64	1	1	1	-2293.64	-2293.64	1	1	0	1	1	0	1	1
ENSACAG00000001231	ENSACAP00000001122.2	lsm10	Green Anole	1	-937.582	-937.582	1	1	1	-937.328	-937.328	1	1	0	1	1	0.08	1	1
ENSACAG00000001222	ENSACAP00000001123.2	anapc16	Green Anole	1	-571.159	-571.159	1	1	1	-571.159	-571.159	1	1	0	1	1	0	1	1
ENSACAG00000001166	ENSACAP00000001126.2	klf6	Green Anole	1	-1350.39	-1350.39	1	1	1	-1350.39	-1350.39	1	1	0	1	1	0	1	1
ENSACAG00000001191	ENSACAP00000001130.3	fam189a2	Green Anole	1	-1863.91	-1863.91	1	1	1	-1863.91	-1863.91	1	1	0	1	1	0.08	1	1
ENSACAG00000001252	ENSACAP00000001136.3	-	-	1	-6689.46	-6689.46	1	1	1.31204	-6688.87	-6688.87	0.947717	1	0.17	1	1	0.22	1	1
ENSACAG00000000974	ENSACAP00000001137.3	clptm1l	Green Anole	1	-2787.49	-2787.49	1	1	1	-2787.49	-2787.49	1	1	0	1	1	0.03	1	1
ENSACAG00000001070	ENSACAP00000001155.2	cadm1	Green Anole	1	-3026.06	-3026.06	1	1	999	-3015.02	-3026.06	2.61e-06	0.00389704	0	1	1	713.29	1.42e-07	0.000211
ENSACAG00000001047	ENSACAP00000001158.3	adgra3	Green Anole	1	-6794.76	-6794.76	1	1	1	-6794.73	-6794.73	1	1	0.07	1	1	0.06	1	1
ENSACAG00000001257	ENSACAP00000001162.2	fxn	Green Anole	1	-1394.89	-1394.89	1	1	1	-1394.89	-1394.89	1	1	0.14	1	1	0.39	1	1
ENSACAG00000001253	ENSACAP00000001169.3	rbm34	Green Anole	1	-3021.13	-3021.13	1	1	2.11208	-3019.71	-3019.77	0.720381	1	0	1	1	0.67	1	1
ENSACAG00000001140	ENSACAP00000001170.3	ubxn6	Green Anole	1	-3249.77	-3249.77	1	1	1	-3250.13	-3250.13	1	1	0.19	1	1	0.14	1	1
ENSACAG00000001234	ENSACAP00000001172.2	mrps10	Green Anole	1	-1211.29	-1211.29	1	1	1	-1211.13	-1211.13	1	1	0	1	1	0.25	1	1
ENSACAG00000001210	ENSACAP00000001182.3	ttc39c	Green Anole	1	-2209.18	-2209.18	1	1	1	-2209.18	-2209.18	1	1	0.16	1	1	0	1	1
ENSACAG00000001294	ENSACAP00000001185.3	pacrgl	Green Anole	1	-1532.33	-1532.33	1	1	1	-1532.33	-1532.33	1	1	0.11	1	1	0.6	1	1
ENSACAG00000001205	ENSACAP00000001188.3	synpr	Green Anole	119.251	-1490.61	-1490.91	0.439625	1	1	-1492.12	-1492.12	1	1	>1000	0.313606	1	0.17	1	1
ENSACAG00000001117	ENSACAP00000001190.1	adap1	Green Anole	41.821	-2511.62	-2512.44	0.199355	1	1	-2512.74	-2512.74	1	1	121.67	0.0317559	1	0	1	1
ENSACAG00000001270	ENSACAP00000001191.3	slc66a2	Green Anole	1	-1430.85	-1430.85	1	1	1	-1431.58	-1431.58	1	1	0.42	1	1	0	1	1
ENSACAG00000001325	ENSACAP00000001209.2	tsku	Green Anole	1	-2497.12	-2497.12	1	1	1.30353	-2495.79	-2495.79	0.94673	1	0.24	1	1	0.35	1	1
ENSACAG00000001096	ENSACAP00000001213.2	-	-	1	-3582.42	-3582.42	1	1	1	-3582.42	-3582.42	1	1	0	1	1	0	1	1
ENSACAG00000000850	ENSACAP00000001214.3	dnajc13	Green Anole	1	-7096.91	-7096.91	1	1	1	-7097.93	-7097.93	1	1	0.16	1	1	0.04	1	1
ENSACAG00000001179	ENSACAP00000001218.3	abcb7	Green Anole	1	-5044.79	-5044.79	1	1	1	-5044.79	-5044.79	1	1	0.1	1	1	0.08	1	1
ENSACAG00000001335	ENSACAP00000001219.1	arf6	Green Anole	2.64155	-982.889	-982.889	1	1	63.2576	-981.869	-982.881	0.154951	1	1	1	1	0.01	1	1
ENSACAG00000001337	ENSACAP00000001221.2	c1d	Green Anole	1	-823.972	-823.972	1	1	1	-823.972	-823.972	1	1	0	1	1	0	1	1
ENSACAG00000001083	ENSACAP00000001223.3	rdx	Green Anole	1	-2449.09	-2449.09	1	1	1	-2449.09	-2449.09	1	1	0	1	1	0	1	1
ENSACAG00000001296	ENSACAP00000001225.3	tmem237	Green Anole	1	-1606.75	-1606.75	1	1	1	-1607.04	-1607.04	1	1	0.24	1	1	0.11	1	1
ENSACAG00000001244	ENSACAP00000001228.3	ascc1	Green Anole	1.79336	-2181.74	-2181.75	0.891404	1	1	-2179.49	-2179.49	1	1	0.51	1	1	0.97	1	1
ENSACAG00000001351	ENSACAP00000001234.3	topors	Human	1	-5543.04	-5543.04	1	1	4.48342	-5542.96	-5543.04	0.699435	1	>1000	0.00085	0.235723	0.21	1	1
ENSACAG00000001306	ENSACAP00000001237.2	ywhaq	Green Anole	1	-1168.09	-1168.09	1	1	1	-1168.09	-1168.09	1	1	0	1	1	0	1	1
ENSACAG00000001332	ENSACAP00000001238.3	enkd1	Green Anole	1	-2761.59	-2761.59	1	1	1	-2761.47	-2761.47	1	1	0	1	1	0.22	1	1
ENSACAG00000001158	ENSACAP00000001242.3	pck2	Green Anole	1	-3833.28	-3833.28	1	1	105.257	-3833.38	-3833.51	0.606596	1	0.05	1	1	0.07	1	1
ENSACAG00000001299	ENSACAP00000001244.3	kyat3	Green Anole	1	-2937.1	-2937.1	1	1	1	-2937.09	-2937.09	1	1	0.22	1	1	0.21	1	1
ENSACAG00000001240	ENSACAP00000001245.2	stk40	Green Anole	1	-2700.37	-2700.37	1	1	1	-2700.37	-2700.37	1	1	0	1	1	0	1	1
ENSACAG00000001260	ENSACAP00000001246.3	hsf2	Green Anole	1	-3167.68	-3167.68	1	1	1.31226	-3167.67	-3167.67	0.988112	1	0.09	1	1	0.22	1	1
ENSACAG00000001358	ENSACAP00000001252.3	gfod2	Green Anole	2.30861	-2620.99	-2621	0.866635	1	1	-2621.16	-2621.16	1	1	0.18	1	1	0	1	1
ENSACAG00000001342	ENSACAP00000001257.3	tmem175	Green Anole	1	-3126.37	-3126.37	1	1	1	-3126.37	-3126.37	1	1	0	1	1	0.14	1	1
ENSACAG00000001364	ENSACAP00000001260.3	optn	Green Anole	1	-3642.63	-3642.63	0.996615	1	1	-3638.78	-3638.78	1	1	0.37	1	1	0.62	1	1
ENSACAG00000001176	ENSACAP00000001261.3	sart3	Green Anole	1	-5570.01	-5570.01	1	1	1	-5570.01	-5570.01	1	1	0.12	1	1	0.08	1	1
ENSACAG00000001338	ENSACAP00000001264.3	uprt	Green Anole	1	-1520.49	-1520.49	1	1	1	-1520.48	-1520.49	0.908621	1	0	1	1	0.13	1	1
ENSACAG00000001052	ENSACAP00000001270.3	sptlc1	Green Anole	1	-2520.42	-2520.42	1	1	1	-2520.62	-2520.62	1	1	0.04	1	1	0	1	1
ENSACAG00000001370	ENSACAP00000001274.3	apoh	Human	1	-2447.31	-2447.31	1	1	1	-2447.48	-2447.48	1	1	0.38	1	1	0.6	1	1
ENSACAG00000001224	ENSACAP00000001278.2	ppil2	Green Anole	1	-3187.83	-3187.83	1	1	1	-3188.97	-3188.97	1	1	0.12	1	1	0.02	1	1
ENSACAG00000001291	ENSACAP00000001279.3	calcoco1	Green Anole	1	-4166.81	-4166.81	1	1	1	-4166.81	-4166.81	1	1	0	1	1	0.04	1	1
ENSACAG00000001292	ENSACAP00000001283.3	utp25	Green Anole	1	-4321.15	-4321.15	1	1	1	-4321.15	-4321.15	1	1	0.44	1	1	0.12	1	1
ENSACAG00000001336	ENSACAP00000001286.3	atf6	Green Anole	4.74548	-4195.35	-4195.56	0.513251	1	1	-4195.82	-4195.82	1	1	1.08	0.48465	1	0.36	1	1
ENSACAG00000001281	ENSACAP00000001293.3	pip5k1b	Green Anole	1	-2766.43	-2766.43	1	1	1	-2766.3	-2766.3	1	1	0	1	1	0.04	1	1
ENSACAG00000001371	ENSACAP00000001295.3	ndufaf7	Green Anole	45.7015	-2697.62	-2697.76	0.599093	1	5.00366	-2698.33	-2698.41	0.679927	1	>1000	0.286358	1	0.89	1	1
ENSACAG00000001347	ENSACAP00000001296.3	stradb	Green Anole	1	-2616.85	-2616.85	1	1	1	-2616.85	-2616.85	1	1	0.1	1	1	0.26	1	1
ENSACAG00000001388	ENSACAP00000001297.3	sdhc	Green Anole	1.12488	-1170.72	-1170.73	0.920138	1	3.62716	-1173.21	-1173.22	0.935713	1	1.15	0.479025	1	0.35	1	1
ENSACAG00000001362	ENSACAP00000001301.3	gtf2b	Green Anole	1	-1567.88	-1567.88	1	1	1	-1567.88	-1567.88	1	1	0	1	1	0	1	1
ENSACAG00000001368	ENSACAP00000001302.3	arhgap20	Green Anole	1	-5410.07	-5410.07	1	1	1	-5411.36	-5411.36	1	1	0.35	1	1	0.19	1	1
ENSACAG00000001400	ENSACAP00000001312.2	pcbd2	Green Anole	1	-836.806	-836.806	1	1	2.93314	-836.806	-836.806	1	1	0.42	1	1	0.84	1	1
ENSACAG00000001145	ENSACAP00000001313.2	mprip	Green Anole	1	-11357.9	-11357.9	1	1	1.5201	-11357.9	-11357.9	0.974672	1	0.09	1	1	0.21	1	1
ENSACAG00000001433	ENSACAP00000001321.1	c5orf24	Green Anole	1	-941.521	-941.521	1	1	2.98007	-941.521	-941.521	1	1	0	1	1	1	1	1
ENSACAG00000000936	ENSACAP00000001330.3	ocrl	Green Anole	1	-5838.03	-5838.03	1	1	1	-5838.03	-5838.03	1	1	0	1	1	0.04	1	1
ENSACAG00000001111	ENSACAP00000001332.1	gpi	Green Anole	1	-3575.04	-3575.04	1	1	1	-3575.05	-3575.05	1	1	0.1	1	1	0.03	1	1
ENSACAG00000001276	ENSACAP00000001335.2	sidt2	Green Anole	1	-5322.07	-5322.07	1	1	1	-5322.07	-5322.07	1	1	>1000	0.00412656	0.570272	0.04	1	1
ENSACAG00000001399	ENSACAP00000001337.3	odr4	Green Anole	1.61643	-2738.36	-2738.36	0.937421	1	1	-2738.37	-2738.37	1	1	0.36	1	1	0.07	1	1
ENSACAG00000000831	ENSACAP00000001338.3	kcnab1	Green Anole	3.13142	-2799.21	-2790.27	1	1	1	-2790.27	-2790.27	1	1	1	1	1	0	1	1
ENSACAG00000001214	ENSACAP00000001342.3	pdilt	Green Anole	1	-4134.13	-4134.13	1	1	1	-4134.13	-4134.13	1	1	0.16	1	1	0.08	1	1
ENSACAG00000001213	ENSACAP00000001345.3	eprs1	Green Anole	4.03784	-8774.14	-8774.14	0.974323	1	1	-8774.14	-8774.14	1	1	0.15	1	1	0.11	1	1
ENSACAG00000001402	ENSACAP00000001346.3	mapk1	Green Anole	1	-2025.58	-2025.58	1	1	1	-2025.58	-2025.58	1	1	0	1	1	0	1	1
ENSACAG00000001348	ENSACAP00000001347.3	spock2	Green Anole	1	-2380.97	-2380.97	1	1	1	-2380.97	-2380.97	1	1	0	1	1	0	1	1
ENSACAG00000001289	ENSACAP00000001348.2	arid4b	Green Anole	1	-6677.31	-6677.31	1	1	19.4679	-6676.41	-6676.82	0.361815	1	0.27	1	1	0.27	1	1
ENSACAG00000001462	ENSACAP00000001355.3	tysnd1	Green Anole	1	-4208.47	-4208.47	1	1	1	-4208.47	-4208.47	1	1	0.16	1	1	0.21	1	1
ENSACAG00000001266	ENSACAP00000001358.3	atp6v1b2	Green Anole	1	-2768.77	-2768.77	1	1	1	-2768.77	-2768.77	1	1	0	1	1	0	1	1
ENSACAG00000001287	ENSACAP00000001363.3	mmp14	Green Anole	1	-3044.88	-3044.88	1	1	1	-3045.68	-3045.68	1	1	0.07	1	1	0.05	1	1
ENSACAG00000001391	ENSACAP00000001367.3	slc25a21	Green Anole	1	-1837.26	-1837.26	1	1	1	-1837.26	-1837.26	1	1	0	1	1	0.04	1	1
ENSACAG00000001473	ENSACAP00000001369.2	lysmd2	Green Anole	1	-1234.99	-1234.99	1	1	1	-1235.09	-1235.09	1	1	0.37	1	1	0.19	1	1
ENSACAG00000001483	ENSACAP00000001371.2	cnep1r1	Human	1	-681.258	-681.258	1	1	2.9042	-681.258	-681.258	1	1	0	1	1	1	1	1
ENSACAG00000001349	ENSACAP00000001373.3	aamp	Human	1	-2650.66	-2650.66	1	1	1	-2650.66	-2650.66	1	1	0	1	1	0	1	1
ENSACAG00000001365	ENSACAP00000001374.2	tmc7	Green Anole	1	-4150.66	-4150.66	1	1	1	-4150.66	-4150.66	1	1	0.16	1	1	0.08	1	1
ENSACAG00000001463	ENSACAP00000001376.2	ggps1	Green Anole	1	-1532.99	-1532.99	1	1	2.09628	-1532.99	-1532.99	1	1	0	1	1	0	1	1
ENSACAG00000001300	ENSACAP00000001379.3	f11	Green Anole	1	-4375.88	-4375.88	1	1	2.40492	-4375.16	-4375.34	0.545552	1	0.06	1	1	0.91	1	1
ENSACAG00000001439	ENSACAP00000001383.2	-	-	1	-3481.44	-3481.44	1	1	1	-3481.43	-3481.43	1	1	0	1	1	0.02	1	1
ENSACAG00000001363	ENSACAP00000001387.3	serinc1	Green Anole	1	-2592.94	-2592.94	1	1	1	-2592.94	-2592.94	1	1	0	1	1	0.04	1	1
ENSACAG00000001416	ENSACAP00000001400.2	msl3	Green Anole	1	-3038.48	-3038.48	1	1	79.5072	-3036.32	-3038.33	0.0449343	1	0	1	1	36.46	0.0283161	1
ENSACAG00000001411	ENSACAP00000001403.3	cebpz	Green Anole	1	-6350.95	-6350.95	1	1	1	-6350.56	-6350.56	1	1	0.16	1	1	0.3	1	1
ENSACAG00000001476	ENSACAP00000001406.3	lrp10	Green Anole	1	-4652.32	-4652.32	1	1	1	-4652.32	-4652.32	1	1	0.19	1	1	0.09	1	1
ENSACAG00000001377	ENSACAP00000001408.3	galnt2	Green Anole	1	-2918.55	-2918.55	1	1	1	-2918.43	-2918.43	1	1	0	1	1	0.07	1	1
ENSACAG00000001488	ENSACAP00000001416.3	tiparp	Green Anole	1	-3764.28	-3764.28	1	1	1	-3763.31	-3763.31	1	1	0.13	1	1	0.16	1	1
ENSACAG00000014552	ENSACAP00000001417.2	limd1	Green Anole	1	-4431.46	-4431.46	1	1	1.43568	-4431.46	-4431.46	1	1	0.38	1	1	11.02	0.0868374	1
ENSACAG00000001499	ENSACAP00000001422.2	fabp7	Green Anole	1	-682.542	-682.542	1	1	1	-682.542	-682.542	1	1	0	1	1	0	1	1
ENSACAG00000001360	ENSACAP00000001424.2	cdc16	Green Anole	1	-3207.48	-3207.48	1	1	1	-3207.41	-3207.41	1	1	0	1	1	0.03	1	1
ENSACAG00000001523	ENSACAP00000001426.3	pgbd5	Green Anole	1	-1651.71	-1651.71	1	1	1	-1651.71	-1651.71	0.998046	1	0	1	1	0	1	1
ENSACAG00000001333	ENSACAP00000001428.2	clip1	Green Anole	6.35157	-8765.24	-8765.63	0.38187	1	1	-8767.59	-8767.59	1	1	0.68	1	1	0.3	1	1
ENSACAG00000001346	ENSACAP00000001444.2	ltn1	Green Anole	1	-6472.8	-6472.8	1	1	1	-6470.45	-6470.45	1	1	0.1	1	1	0.36	1	1
ENSACAG00000001496	ENSACAP00000001447.2	fam3b	Green Anole	1	-1425.51	-1425.51	1	1	1	-1425.51	-1425.51	1	1	0.52	1	1	0.35	1	1
ENSACAG00000001543	ENSACAP00000001448.3	-	-	1	-2697.3	-2697.3	1	1	1	-2697.3	-2697.3	1	1	0.26	1	1	0.12	1	1
ENSACAG00000001564	ENSACAP00000001451.2	dnajb9	Green Anole	1	-1102.26	-1102.26	1	1	1	-1102.26	-1102.26	1	1	0	1	1	0	1	1
ENSACAG00000001457	ENSACAP00000001455.3	mdh2	Green Anole	1	-2213.05	-2213.05	1	1	1	-2213.05	-2213.05	1	1	0	1	1	0	1	1
ENSACAG00000001438	ENSACAP00000001462.2	vac14	Green Anole	1	-5074.28	-5074.28	1	1	1	-5072.98	-5072.98	1	1	23.52	0.0418575	1	0.1	1	1
ENSACAG00000001558	ENSACAP00000001467.3	mbip	Green Anole	1	-2205.91	-2205.91	1	1	1	-2205.82	-2205.82	1	1	0.36	1	1	0.38	1	1
ENSACAG00000001562	ENSACAP00000001470.2	ankrd40	Green Anole	1	-2243.14	-2243.14	1	1	1	-2244.03	-2244.03	1	1	0.59	1	1	0.27	1	1
ENSACAG00000001529	ENSACAP00000001472.3	mecr	Green Anole	2.24822	-2568.31	-2568.31	0.925763	1	1	-2568.34	-2568.34	1	1	0.2	1	1	0.12	1	1
ENSACAG00000000230	ENSACAP00000001474.2	ank3	Green Anole	1	-11876	-11876	1	1	1	-11876	-11876	1	1	0	1	1	0	1	1
ENSACAG00000001437	ENSACAP00000001475.3	ddx46	Green Anole	1	-5443.77	-5443.77	1	1	1	-5444.51	-5444.51	1	1	0	1	1	0	1	1
ENSACAG00000001492	ENSACAP00000001477.3	cyp4v2	Green Anole	3.02842	-3612	-3612.14	0.590925	1	1	-3612.84	-3612.84	1	1	0.92	1	1	0.23	1	1
ENSACAG00000001544	ENSACAP00000001485.3	uba2	Green Anole	1	-3958.25	-3958.25	1	1	1	-3958.25	-3958.25	1	1	0.05	1	1	0.03	1	1
ENSACAG00000001524	ENSACAP00000001486.3	crim1	Green Anole	1	-5112.35	-5112.35	1	1	1	-5112.35	-5112.35	1	1	0.04	1	1	0.03	1	1
ENSACAG00000001436	ENSACAP00000001494.3	tmem63b	Green Anole	1	-4700.1	-4700.1	1	1	1	-4700.1	-4700.1	1	1	0.02	1	1	0.02	1	1
ENSACAG00000001578	ENSACAP00000001497.2	isoc1	Green Anole	1	-1933.75	-1933.75	1	1	5.25841	-1933.65	-1933.71	0.719038	1	0	1	1	0.56	1	1
ENSACAG00000001610	ENSACAP00000001498.2	mrpl14	Green Anole	1	-909.819	-909.819	1	1	1	-909.819	-909.819	1	1	0	1	1	0.13	1	1
ENSACAG00000001356	ENSACAP00000001499.2	adam17	Green Anole	1	-5236.37	-5236.37	1	1	1	-5236.37	-5236.37	1	1	0.03	1	1	0.07	1	1
ENSACAG00000001486	ENSACAP00000001501.2	tmbim1	Green Anole	1	-2043.42	-2043.42	1	1	1	-2043.42	-2043.42	1	1	0	1	1	0	1	1
ENSACAG00000001537	ENSACAP00000001503.3	smpdl3a	Green Anole	1	-2824.65	-2824.65	1	1	1	-2823.93	-2823.93	1	1	0.19	1	1	0.58	1	1
ENSACAG00000001554	ENSACAP00000001507.3	bicd2	Green Anole	1	-3896.3	-3896.3	1	1	1	-3896.3	-3896.3	1	1	0	1	1	0	1	1
ENSACAG00000001591	ENSACAP00000001509.3	camlg	Green Anole	1	-1757.19	-1757.19	1	1	1	-1757.62	-1757.62	1	1	0.24	1	1	0.14	1	1
ENSACAG00000001589	ENSACAP00000001510.2	ccdc6	Green Anole	1	-2583.85	-2583.85	1	1	1	-2583.76	-2583.76	1	1	0	1	1	0.06	1	1
ENSACAG00000001611	ENSACAP00000001514.3	hes4	Green Anole	1	-2006.59	-2006.59	1	1	1	-2006.46	-2006.46	1	1	0.08	1	1	0.14	1	1
ENSACAG00000001489	ENSACAP00000001516.2	tbce	Human	1	-3559.91	-3559.91	1	1	3.06676	-3559.83	-3559.91	0.679476	1	0.39	1	1	0.4	1	1
ENSACAG00000001482	ENSACAP00000001518.2	tmod2	Green Anole	1	-2043.9	-2043.9	1	1	1	-2044.53	-2044.53	1	1	0.39	1	1	0.05	1	1
ENSACAG00000001582	ENSACAP00000001522.3	klhdc10	Green Anole	1	-2458.86	-2458.86	0.998046	1	1	-2458.86	-2458.86	1	1	0	1	1	0	1	1
ENSACAG00000001502	ENSACAP00000001525.3	sik3	Green Anole	1	-5919.84	-5919.84	1	1	1	-5919.84	-5919.84	1	1	0.02	1	1	0.04	1	1
ENSACAG00000001597	ENSACAP00000001527.2	gde1	Green Anole	1	-2147.88	-2147.88	1	1	1	-2148.88	-2148.88	1	1	0.22	1	1	0.05	1	1
ENSACAG00000001605	ENSACAP00000001533.2	lgalsl	Green Anole	1	-1033.1	-1033.1	1	1	1	-1033.1	-1033.1	1	1	0	1	1	0.14	1	1
ENSACAG00000001549	ENSACAP00000001535.3	ppa1	Green Anole	1	-1733.63	-1733.63	1	1	1	-1733.63	-1733.63	1	1	0.19	1	1	0	1	1
ENSACAG00000001545	ENSACAP00000001537.3	zcchc8	Green Anole	1	-4971.05	-4971.05	1	1	1	-4970.92	-4970.92	1	1	0.16	1	1	0.26	1	1
ENSACAG00000001584	ENSACAP00000001539.1	prps2	Green Anole	1	-1596.46	-1596.46	1	1	1	-1596.46	-1596.46	1	1	0	1	1	0	1	1
ENSACAG00000001412	ENSACAP00000001540.3	trak2	Green Anole	1	-5636.12	-5636.12	1	1	44.7309	-5635.52	-5636.17	0.256048	1	0.12	1	1	0.16	1	1
ENSACAG00000001643	ENSACAP00000001542.2	champ1	Green Anole	1	-6740.11	-6740.11	1	1	1	-6740.19	-6740.19	1	1	0.35	1	1	0	1	1
ENSACAG00000001188	ENSACAP00000001545.3	vwa8	Chicken	1	-11102.3	-11102.3	1	1	1	-11102.3	-11102.3	1	1	0.05	1	1	0.14	1	1
ENSACAG00000001327	ENSACAP00000001546.3	osbpl1a	Green Anole	1	-2770.07	-2770.07	1	1	1	-2770.07	-2770.07	1	1	0	1	1	0.06	1	1
ENSACAG00000001620	ENSACAP00000001553.3	dhrs7b	Green Anole	505.36	-2123.25	-2123.7	0.341978	1	1	-2127.33	-2127.33	1	1	>1000	0.254104	1	0	1	1
ENSACAG00000001547	ENSACAP00000001554.3	ccnl1	Green Anole	1	-1897.55	-1897.55	1	1	19.165	-1897.3	-1897.3	0.932735	1	0	1	1	0.2	1	1
ENSACAG00000001575	ENSACAP00000001560.2	ubxn4	Green Anole	8.81481	-2945.12	-2945.73	0.268353	1	1	-2947.09	-2947.09	1	1	2.35	0.289614	1	0.28	1	1
ENSACAG00000001034	ENSACAP00000001566.3	serpinb8	Green Anole	6.69187	-2574.68	-2575.46	0.212024	1	1	-2575.99	-2575.99	1	1	3.95	0.116821	1	0.21	1	1
ENSACAG00000001189	ENSACAP00000001568.2	grin1	Green Anole	1	-4732.22	-4732.22	1	1	1	-4732.22	-4732.22	1	1	0	1	1	0	1	1
ENSACAG00000001551	ENSACAP00000001569.1	top3b	Green Anole	1	-5141.68	-5141.68	1	1	1	-5141.93	-5141.93	1	1	0.04	1	1	0.05	1	1
ENSACAG00000001596	ENSACAP00000001575.3	mrpl3	Green Anole	1	-2438.59	-2438.59	1	1	38.6026	-2436.18	-2437.95	0.0594541	1	0.09	1	1	10.31	0.0959355	1
ENSACAG00000001570	ENSACAP00000001577.3	-	-	1	-4604.8	-4604.8	1	1	1	-4604.8	-4604.8	1	1	0	1	1	0.12	1	1
ENSACAG00000001617	ENSACAP00000001578.3	pnkd	Green Anole	1	-1888.09	-1888.09	1	1	1	-1888.62	-1888.62	1	1	0.12	1	1	0.32	1	1
ENSACAG00000001633	ENSACAP00000001580.3	b3galnt2	Green Anole	1	-2677	-2677	1	1	1	-2677	-2677	1	1	0	1	1	0	1	1
ENSACAG00000001694	ENSACAP00000001583.3	rnf217	Green Anole	1	-1777.41	-1777.41	1	1	1	-1777.4	-1777.4	1	1	0	1	1	0.08	1	1
ENSACAG00000001637	ENSACAP00000001584.2	tmem120a	Green Anole	1	-2028.33	-2028.33	1	1	1	-2028.32	-2028.32	1	1	0	1	1	0.11	1	1
ENSACAG00000001678	ENSACAP00000001585.2	natd1	Green Anole	1	-859.616	-859.616	1	1	1	-859.616	-859.616	1	1	>1000	0.330627	1	0	1	1
ENSACAG00000001698	ENSACAP00000001589.1	tob1	Green Anole	1	-1572.06	-1572.06	1	1	1	-1572.06	-1572.06	1	1	0	1	1	0	1	1
ENSACAG00000001666	ENSACAP00000001592.3	atp6v0c	Green Anole	1	-962.794	-962.794	1	1	1	-962.794	-962.794	1	1	0.33	1	1	0	1	1
ENSACAG00000001654	ENSACAP00000001598.3	aftph	Green Anole	1	-5041.56	-5041.56	1	1	1	-5041.56	-5041.56	1	1	0.66	1	1	0.32	1	1
ENSACAG00000001479	ENSACAP00000001603.2	hnrnpk	Green Anole	1	-2187.27	-2187.27	1	1	1	-2187.27	-2187.27	1	1	0	1	1	0	1	1
ENSACAG00000001652	ENSACAP00000001605.3	rsrc2	Green Anole	1	-2188.41	-2188.41	1	1	1	-2189.08	-2189.08	1	1	0.1	1	1	0.08	1	1
ENSACAG00000001612	ENSACAP00000001610.2	vegfa	Green Anole	1	-869.192	-869.192	0.994589	1	1	-869.192	-869.192	1	1	1	1	1	0.26	1	1
ENSACAG00000001376	ENSACAP00000001613.3	gak	Green Anole	1	-7596.43	-7596.45	0.818254	1	1	-7596.45	-7596.45	1	1	0.1	1	1	0.1	1	1
ENSACAG00000001593	ENSACAP00000001614.3	fam149a	Green Anole	1	-4171.99	-4171.99	1	1	1	-4173.58	-4173.58	1	1	0.49	1	1	0.14	1	1
ENSACAG00000001569	ENSACAP00000001616.3	rbm23	Green Anole	1	-2561.31	-2561.31	1	1	1	-2561.31	-2561.31	1	1	0	1	1	0	1	1
ENSACAG00000001636	ENSACAP00000001618.3	rpap3	Green Anole	1	-4102.35	-4102.35	1	1	1	-4102.35	-4102.35	1	1	0.11	1	1	0.3	1	1
ENSACAG00000001645	ENSACAP00000001620.3	puf60	Green Anole	1	-2922.36	-2922.36	1	1	1	-2922.36	-2922.36	1	1	0	1	1	0	1	1
ENSACAG00000001707	ENSACAP00000001625.3	ydjc	Green Anole	1	-2204.17	-2204.17	1	1	1.64475	-2202.47	-2202.49	0.820823	1	0.63	1	1	0.53	1	1
ENSACAG00000001638	ENSACAP00000001626.3	zc3hc1	Green Anole	27.4432	-4034.27	-4036.29	0.0445237	1	1	-4037.31	-4037.31	1	1	20.72	0.0541042	1	0.15	1	1
ENSACAG00000001719	ENSACAP00000001627.2	trappc2b	Human	1	-645.711	-645.711	0.994707	1	1	-645.711	-645.711	0.997743	1	1	1	1	0	1	1
ENSACAG00000001613	ENSACAP00000001628.3	smc6	Green Anole	1	-6953.39	-6953.39	1	1	1	-6953.39	-6953.39	1	1	0.29	1	1	0.61	1	1
ENSACAG00000001580	ENSACAP00000001631.3	-	-	1	-5803.34	-5803.34	0.998872	1	1	-5803.34	-5803.34	1	1	1	1	1	0	1	1
ENSACAG00000001471	ENSACAP00000001645.3	ndufs1	Green Anole	1	-4170.3	-4170.3	1	1	1	-4170.3	-4170.3	1	1	0.06	1	1	0.03	1	1
ENSACAG00000001601	ENSACAP00000001647.2	fez2	Green Anole	1	-2148.12	-2148.12	1	1	1	-2148.12	-2148.12	1	1	0.42	1	1	0	1	1
ENSACAG00000001746	ENSACAP00000001651.3	vsnl1	Green Anole	1	-890.784	-890.784	1	1	1	-890.784	-890.784	1	1	0	1	1	0	1	1
ENSACAG00000001602	ENSACAP00000001653.3	cnot1	Green Anole	1	-12901	-12901	1	1	1	-12901	-12901	1	1	0	1	1	0	1	1
ENSACAG00000001740	ENSACAP00000001655.3	agt	Green Anole	1	-2979.16	-2979.16	1	1	1	-2979.18	-2979.18	1	1	0.1	1	1	0.13	1	1
ENSACAG00000001566	ENSACAP00000001656.2	iars2	Green Anole	1	-5887.8	-5887.8	1	1	1	-5887.88	-5887.88	1	1	0.17	1	1	0.26	1	1
ENSACAG00000001750	ENSACAP00000001661.3	ccndbp1	Green Anole	1	-2666.38	-2666.38	1	1	1	-2666.38	-2666.38	1	1	0	1	1	0.05	1	1
ENSACAG00000001758	ENSACAP00000001662.2	antkmt	Green Anole	1	-1457.06	-1457.06	1	1	999	-1454.26	-1455.01	0.222494	1	0	1	1	>1000	0.18724	1
ENSACAG00000001771	ENSACAP00000001665.2	rnf8	Green Anole	1	-3409.56	-3409.56	1	1	2.28162	-3409.37	-3409.38	0.933408	1	0.2	1	1	0.3	1	1
ENSACAG00000001723	ENSACAP00000001667.2	l2hgdh	Green Anole	1	-3180.08	-3180.08	1	1	1	-3180.08	-3180.08	1	1	0.13	1	1	0.11	1	1
ENSACAG00000001773	ENSACAP00000001668.2	ecm1	Human	1	-2112.32	-2112.32	1	1	1	-2110.99	-2110.99	1	1	0.46	1	1	0.24	1	1
ENSACAG00000001556	ENSACAP00000001672.3	hdlbp	Green Anole	1	-6694.11	-6694.11	1	1	2.46735	-6694.1	-6694.1	0.909859	1	0	1	1	0.17	1	1
ENSACAG00000001733	ENSACAP00000001678.3	nckipsd	Green Anole	13.5849	-4236.24	-4236.25	0.89384	1	1	-4236.27	-4236.27	1	1	0.19	1	1	0.11	1	1
ENSACAG00000001731	ENSACAP00000001679.3	pigg	Green Anole	116.638	-4265.8	-4266.15	0.402041	1	1	-4267.68	-4267.68	1	1	>1000	0.289036	1	0.11	1	1
ENSACAG00000001795	ENSACAP00000001681.3	insig2	Green Anole	1	-1252.24	-1252.24	1	1	1	-1252.24	-1252.24	1	1	0	1	1	1	1	1
ENSACAG00000001769	ENSACAP00000001684.3	rab3gap2	Green Anole	1	-7685.44	-7685.44	1	1	1	-7685.44	-7685.44	1	1	0.08	1	1	0.07	1	1
ENSACAG00000001574	ENSACAP00000001685.3	carmil1	Green Anole	2.49519	-7261.14	-7261.14	0.945285	1	1	-7261.17	-7261.17	1	1	0.13	1	1	0.09	1	1
ENSACAG00000001687	ENSACAP00000001691.3	vps35l	Human	1	-5957.81	-5957.81	1	1	1	-5957.78	-5957.78	1	1	0.03	1	1	0.07	1	1
ENSACAG00000001781	ENSACAP00000001695.3	dmac2l	Green Anole	1	-1431.64	-1431.64	1	1	1	-1431.26	-1431.26	1	1	0.2	1	1	0.2	1	1
ENSACAG00000001787	ENSACAP00000001697.3	hddc2	Green Anole	999	-1012.99	-1013.27	0.45134	1	1	-1015.01	-1015.01	1	1	>1000	0.312835	1	0	1	1
ENSACAG00000001650	ENSACAP00000001702.3	mtss2	Green Anole	1	-4578.26	-4578.26	1	1	1	-4578.26	-4578.26	1	1	0	1	1	0.04	1	1
ENSACAG00000001741	ENSACAP00000001707.2	tsta3	Green Anole	1	-2099.76	-2099.76	1	1	1	-2099.76	-2099.76	1	1	0	1	1	0.06	1	1
ENSACAG00000001468	ENSACAP00000001708.3	-	-	1	-3099.18	-3099.18	1	1	1.23356	-3098.44	-3098.44	0.946766	1	0	1	1	0.22	1	1
ENSACAG00000001805	ENSACAP00000001709.2	dctn5	Green Anole	1	-895.017	-895.017	1	1	1	-895.017	-895.017	1	1	0	1	1	1	1	1
ENSACAG00000001452	ENSACAP00000001710.2	tpr	Green Anole	1	-9507.11	-9507.11	0.998872	1	1	-9506.17	-9506.17	1	1	0.1	1	1	0.19	1	1
ENSACAG00000001820	ENSACAP00000001720.3	akap7	Green Anole	1	-1782.45	-1782.45	1	1	1	-1782.45	-1782.45	1	1	0	1	1	0.26	1	1
ENSACAG00000001808	ENSACAP00000001721.2	fam83h	Green Anole	30.8757	-5411.49	-5413.55	0.0425736	1	1	-5413.85	-5413.85	1	1	19.11	0.0229163	1	0.12	1	1
ENSACAG00000001623	ENSACAP00000001729.3	sec24a	Green Anole	1.51106	-6295.13	-6295.14	0.932566	1	1	-6296.35	-6296.35	0.997743	1	0.4	1	1	0.13	1	1
ENSACAG00000001660	ENSACAP00000001730.3	septin10	Green Anole	1	-2393.08	-2393.08	1	1	1	-2393.08	-2393.08	0.995082	1	0	1	1	0.19	1	1
ENSACAG00000001819	ENSACAP00000001735.2	aar2	Green Anole	1	-2284.1	-2284.1	1	1	1	-2283.54	-2283.54	1	1	0	1	1	0.37	1	1
ENSACAG00000001804	ENSACAP00000001747.3	stambp	Green Anole	1	-2689.56	-2689.56	1	1	1	-2688.47	-2688.47	1	1	0.12	1	1	0.15	1	1
ENSACAG00000001717	ENSACAP00000001748.2	slc1a4	Green Anole	1	-2879.19	-2879.19	1	1	1	-2879.19	-2879.19	0.989236	1	0	1	1	0	1	1
ENSACAG00000001863	ENSACAP00000001750.3	cep68	Human	1	-3374.36	-3374.36	1	1	18.8269	-3373.36	-3374.36	0.15688	1	0.58	1	1	0.64	1	1
ENSACAG00000001734	ENSACAP00000001752.2	prmt5	Green Anole	101.9	-3723.07	-3723.94	0.185479	1	1	-3724.15	-3724.15	1	1	69.59	0.0345946	1	0	1	1
ENSACAG00000001833	ENSACAP00000001753.2	mob3c	Green Anole	1	-1170.13	-1170.13	1	1	1	-1169.4	-1169.4	1	1	0	1	1	0.09	1	1
ENSACAG00000001855	ENSACAP00000001754.3	rnf34	Human	1	-2328.66	-2328.66	1	1	1	-2332.3	-2332.3	1	1	0.26	1	1	0.03	1	1
ENSACAG00000001842	ENSACAP00000001758.2	ip6k2	Green Anole	1	-2081.69	-2081.69	1	1	1	-2081.69	-2081.69	1	1	0	1	1	0.07	1	1
ENSACAG00000001639	ENSACAP00000001759.2	agrn	Green Anole	1	-10867.5	-10867.5	1	1	1	-10867.5	-10867.5	1	1	0.03	1	1	0.03	1	1
ENSACAG00000001508	ENSACAP00000001761.2	ogdh	Green Anole	1	-5655.61	-5655.61	1	1	1	-5654.12	-5661.16	0.000176	0.0840725	0.02	1	1	0.07	1	1
ENSACAG00000001835	ENSACAP00000001763.2	gkap1	Green Anole	1	-1944.58	-1944.58	1	1	1	-1944.58	-1944.58	1	1	0	1	1	0	1	1
ENSACAG00000001726	ENSACAP00000001766.2	zpr1	Green Anole	1	-3399.21	-3399.21	1	1	1	-3399.41	-3399.41	1	1	0.15	1	1	0.16	1	1
ENSACAG00000001862	ENSACAP00000001768.2	dusp11	Green Anole	5.54044	-2581.8	-2581.8	0.989002	1	1	-2581.8	-2581.8	1	1	0.7	1	1	0.07	1	1
ENSACAG00000001725	ENSACAP00000001773.3	parp4	Green Anole	2.8319	-12543.3	-12543.3	0.708245	1	1	-12543.3	-12543.3	1	1	0.86	1	1	0.32	1	1
ENSACAG00000001627	ENSACAP00000001776.3	dlg2	Green Anole	1	-5519.03	-5519.03	1	1	1	-5519.03	-5519.03	1	1	0	1	1	0	1	1
ENSACAG00000001848	ENSACAP00000001779.3	nfkbia	Chicken	1	-2065.84	-2065.84	1	1	1	-2065.84	-2065.84	1	1	1	1	1	0	1	1
ENSACAG00000001850	ENSACAP00000001780.2	sar1b	Green Anole	1	-1141.79	-1141.79	1	1	1	-1141.79	-1141.79	1	1	0	1	1	0.14	1	1
ENSACAG00000001869	ENSACAP00000001781.2	-	-	3.3489	-2471.86	-2471.91	0.743463	1	1	-2472.46	-2472.46	1	1	0.9	1	1	0.04	1	1
ENSACAG00000001460	ENSACAP00000001782.3	ptprb	Green Anole	1	-8704.49	-8704.49	1	1	1	-8704.49	-8704.49	1	1	0.13	1	1	0.06	1	1
ENSACAG00000001894	ENSACAP00000001788.3	tmem126a	Green Anole	1	-1365.79	-1365.79	0.997236	1	1	-1365.79	-1365.79	1	1	1	1	1	0	1	1
ENSACAG00000001891	ENSACAP00000001791.3	vps29	Human	1	-918.875	-918.875	1	1	1	-918.875	-918.875	1	1	0	1	1	0	1	1
ENSACAG00000001861	ENSACAP00000001792.2	efcc1	Human	84.9181	-4533.35	-4535.12	0.0595912	1	1	-4535.43	-4535.43	1	1	0.17	1	1	0.13	1	1
ENSACAG00000001852	ENSACAP00000001796.2	slc39a6	Green Anole	1	-3829.84	-3829.84	0.994829	1	1	-3829.68	-3829.68	1	1	0	1	1	0.06	1	1
ENSACAG00000001906	ENSACAP00000001801.2	crebzf	Human	1	-2024.23	-2024.23	1	1	1	-2024.23	-2024.23	1	1	0	1	1	0.17	1	1
ENSACAG00000001806	ENSACAP00000001802.1	mapk11	Green Anole	1	-1829.15	-1829.15	1	1	1	-1829.15	-1829.15	1	1	0	1	1	0	1	1
ENSACAG00000001885	ENSACAP00000001803.1	mkks	Green Anole	1	-3831.93	-3831.93	1	1	1	-3831.93	-3831.93	1	1	0.11	1	1	0.3	1	1
ENSACAG00000001840	ENSACAP00000001805.3	leo1	Green Anole	1	-4483.72	-4483.72	1	1	1	-4483.81	-4483.81	1	1	0.06	1	1	0.1	1	1
ENSACAG00000001911	ENSACAP00000001806.3	akap11	Green Anole	1	-11703.5	-11703.4	1	1	1	-11703.7	-11703.7	1	1	0.27	1	1	0.24	1	1
ENSACAG00000001658	ENSACAP00000001807.2	cbwd1	Chicken	1	-2307.96	-2307.96	0.997477	1	1	-2307.86	-2307.86	1	1	0.12	1	1	0.11	1	1
ENSACAG00000001884	ENSACAP00000001810.3	bud13	Green Anole	2.61604	-4501.97	-4501.97	0.928641	1	1	-4501.98	-4501.98	1	1	0.32	1	1	0.2	1	1
ENSACAG00000001877	ENSACAP00000001811.3	zmiz2	Green Anole	1	-5307.83	-5307.83	1	1	1	-5307.67	-5307.67	1	1	0.06	1	1	0.08	1	1
ENSACAG00000001676	ENSACAP00000001818.3	r3hdm1	Green Anole	1.23451	-5501.25	-5501.26	0.879879	1	1	-5503.93	-5503.93	1	1	1.22	0.467875	1	0	1	1
ENSACAG00000001881	ENSACAP00000001821.2	gna13	Green Anole	1	-1863.55	-1863.55	1	1	1	-1863.55	-1863.55	1	1	0	1	1	0	1	1
ENSACAG00000001802	ENSACAP00000001824.3	mark1	Green Anole	1	-4147.27	-4147.27	1	1	1	-4147.27	-4147.27	1	1	0	1	1	0.04	1	1
ENSACAG00000001832	ENSACAP00000001827.1	dnajc3	Green Anole	1	-2718.22	-2717.99	1	1	1	-2718	-2718	1	1	0.11	1	1	0.07	1	1
ENSACAG00000001902	ENSACAP00000001831.2	baiap2l1	Green Anole	1	-3892.46	-3892.46	1	1	1	-3892.46	-3892.46	1	1	0.09	1	1	8.59	0.111306	1
ENSACAG00000001909	ENSACAP00000001835.3	ppp1r7	Chicken	1	-1837.1	-1837.1	1	1	1	-1837.1	-1837.1	1	1	0	1	1	0	1	1
ENSACAG00000001939	ENSACAP00000001840.1	orai1	Green Anole	1	-1274.18	-1274.18	1	1	1	-1274.18	-1274.18	1	1	0	1	1	0	1	1
ENSACAG00000001830	ENSACAP00000001842.2	pitpnb	Human	1	-1563.65	-1563.65	1	1	1	-1563.65	-1563.65	1	1	0	1	1	0	1	1
ENSACAG00000001541	ENSACAP00000001847.3	aco1	Green Anole	1	-5237.11	-5237.11	1	1	1	-5237.11	-5237.11	1	1	0	1	1	0.02	1	1
ENSACAG00000001931	ENSACAP00000001848.2	psmb5	Green Anole	1	-1737.36	-1737.36	1	1	1	-1737.36	-1737.36	1	1	0	1	1	0.05	1	1
ENSACAG00000001960	ENSACAP00000001852.3	clns1a	Green Anole	1	-1695.42	-1695.42	1	1	1	-1695.42	-1695.42	1	1	0.2	1	1	0.44	1	1
ENSACAG00000001784	ENSACAP00000001856.2	cct8	Green Anole	1	-2924.91	-2924.91	0.998872	1	1	-2925.36	-2925.36	1	1	0.21	1	1	0.05	1	1
ENSACAG00000001920	ENSACAP00000001859.2	snap25	Green Anole	2.41792	-905.345	-905.345	1	1	1	-905.345	-905.345	1	1	1	1	1	0	1	1
ENSACAG00000001817	ENSACAP00000001863.1	sf3b3	Green Anole	1	-7524.22	-7524.22	1	1	1	-7524.22	-7524.22	1	1	0	1	1	0	1	1
ENSACAG00000001961	ENSACAP00000001864.3	noct	Green Anole	1	-2243.69	-2243.69	0.998872	1	1	-2243.69	-2243.69	1	1	0	1	1	0	1	1
ENSACAG00000001922	ENSACAP00000001865.1	mapk6	Green Anole	1	-4262.91	-4262.91	1	1	1	-4262.91	-4262.91	1	1	0	1	1	0	1	1
ENSACAG00000001988	ENSACAP00000001873.3	gemin8	Green Anole	1	-1582.69	-1582.69	1	1	1	-1582.65	-1582.65	1	1	0.29	1	1	0.44	1	1
ENSACAG00000001886	ENSACAP00000001874.2	kansl3	Green Anole	1	-4394.73	-4394.73	1	1	1	-4394.73	-4394.73	1	1	0.07	1	1	0.02	1	1
ENSACAG00000001857	ENSACAP00000001875.3	gne	Green Anole	3.67968	-3931.09	-3931.1	0.88799	1	1.39939	-3931.14	-3931.14	0.977748	1	0.15	1	1	0.11	1	1
ENSACAG00000001759	ENSACAP00000001878.3	cpsf3	Green Anole	1	-3838.7	-3838.7	1	1	1	-3838.83	-3838.83	1	1	0.05	1	1	0	1	1
ENSACAG00000001838	ENSACAP00000001880.3	alad	Green Anole	1	-2195.8	-2195.8	1	1	1	-2195.8	-2195.8	1	1	0	1	1	0	1	1
ENSACAG00000001981	ENSACAP00000001883.3	mms19	Green Anole	4.75351	-6654.6	-6654.76	0.562514	1	1	-6655.13	-6655.13	1	1	0.69	1	1	0.11	1	1
ENSACAG00000001880	ENSACAP00000001884.2	ubqln1	Green Anole	1	-3273.18	-3273.25	0.711941	1	1	-3274.05	-3274.05	1	1	0.49	1	1	0.07	1	1
ENSACAG00000001938	ENSACAP00000001886.1	amz2	Green Anole	1	-2119.8	-2119.8	1	1	1	-2120.26	-2120.26	1	1	0.3	1	1	0.28	1	1
ENSACAG00000001918	ENSACAP00000001891.3	actr2	Green Anole	1	-2049.29	-2049.29	0.998046	1	1	-2049.29	-2049.29	1	1	0	1	1	0	1	1
ENSACAG00000001929	ENSACAP00000001893.2	-	-	1	-3759.17	-3759.17	1	1	1	-3759.05	-3759.05	1	1	0.39	1	1	0.41	1	1
ENSACAG00000001926	ENSACAP00000001895.2	tagln	Green Anole	1	-1285.54	-1285.54	1	1	1	-1285.54	-1285.54	1	1	0.22	1	1	0	1	1
ENSACAG00000001927	ENSACAP00000001899.3	lcmt1	Green Anole	1	-2429.63	-2429.63	1	1	1	-2430.93	-2430.93	1	1	0.58	1	1	0	1	1
ENSACAG00000001987	ENSACAP00000001905.2	epsti1	Human	1	-2015.86	-2015.86	0.998872	1	2.79014	-2013.21	-2013.4	0.540751	1	0	1	1	1.33	0.40509	1
ENSACAG00000001974	ENSACAP00000001909.3	bach1	Green Anole	1	-4349.04	-4349.04	1	1	3.6974	-4348.69	-4348.77	0.689313	1	0.18	1	1	0.49	1	1
ENSACAG00000002022	ENSACAP00000001913.3	dnajc15	Green Anole	1	-833.138	-833.138	1	1	2.60391	-833.138	-833.138	1	1	0	1	1	1.13	0.5	1
ENSACAG00000002000	ENSACAP00000001915.3	idnk	Green Anole	1	-1438.28	-1438.28	1	1	1	-1438.28	-1438.28	1	1	0.7	1	1	0.25	1	1
ENSACAG00000002033	ENSACAP00000001918.3	commd6	Human	1	-1307.51	-1307.51	1	1	1	-1307.51	-1307.51	1	1	0	1	1	0	1	1
ENSACAG00000001992	ENSACAP00000001920.2	rps15	Green Anole	1	-804.222	-804.222	1	1	1	-804.222	-804.222	1	1	0	1	1	0	1	1
ENSACAG00000001910	ENSACAP00000001921.3	naprt	Human	529.146	-3667.97	-3672.1	0.00402791	0.854746	1	-3672.97	-3672.97	1	1	0.27	1	1	0.04	1	1
ENSACAG00000002010	ENSACAP00000001927.1	pgam2	Green Anole	1	-1605.77	-1605.77	1	1	1	-1605.77	-1605.77	1	1	0.07	1	1	0	1	1
ENSACAG00000001798	ENSACAP00000001930.3	ccdc93	Green Anole	1	-3335.7	-3335.7	1	1	2.10582	-3335.59	-3335.59	0.920846	1	0	1	1	0.17	1	1
ENSACAG00000001791	ENSACAP00000001931.2	sorbs2	Green Anole	1	-3366.74	-3366.74	1	1	1	-3366.74	-3366.74	1	1	0.08	1	1	0.04	1	1
ENSACAG00000001646	ENSACAP00000001932.3	sorcs2	Green Anole	1	-3061.89	-3061.89	1	1	1	-3061.89	-3061.89	1	1	0	1	1	0.09	1	1
ENSACAG00000002023	ENSACAP00000001934.3	mterf4	Green Anole	1	-2495.44	-2495.44	1	1	1	-2495.44	-2495.44	1	1	0	1	1	0.27	1	1
ENSACAG00000001875	ENSACAP00000001937.3	ddx27	Green Anole	46.737	-5032.06	-5034.27	0.0357937	1	1	-5034.49	-5034.49	1	1	45.08	0.0204148	1	0.07	1	1
ENSACAG00000002043	ENSACAP00000001940.2	nudcd3	Green Anole	1.40097	-2372.95	-2372.95	0.984778	1	1	-2372.96	-2372.96	1	1	0.28	1	1	0.28	1	1
ENSACAG00000001853	ENSACAP00000001941.1	ss18	Green Anole	1	-2025.07	-2025.07	1	1	1	-2025.07	-2025.07	1	1	0	1	1	0	1	1
ENSACAG00000002019	ENSACAP00000001943.3	arl14ep	Green Anole	16.9291	-1386.87	-1387.14	0.46873	1	999	-1386.04	-1386.3	0.469971	1	>1000	0.21192	1	>1000	0.302403	1
ENSACAG00000001851	ENSACAP00000001944.3	epb41l1	Green Anole	1	-3557.09	-3557.09	1	1	1	-3557.09	-3557.09	1	1	0	1	1	0	1	1
ENSACAG00000001742	ENSACAP00000001945.2	slc38a4	Green Anole	1	-3139.89	-3139.89	1	1	1	-3139.89	-3139.89	1	1	0.44	1	1	0.06	1	1
ENSACAG00000002006	ENSACAP00000001949.2	hvcn1	Green Anole	1	-1419.91	-1419.91	1	1	1	-1419.91	-1419.91	1	1	0	1	1	0	1	1
ENSACAG00000001865	ENSACAP00000001952.2	ncoa7	Green Anole	38.4442	-5553.5	-5556.11	0.0223402	1	1	-5557.52	-5557.52	1	1	35.03	0.0327292	1	0.11	1	1
ENSACAG00000002048	ENSACAP00000001957.3	grpel1	Green Anole	1	-1306.26	-1306.26	1	1	1	-1306.26	-1306.26	1	1	0	1	1	0.13	1	1
ENSACAG00000001979	ENSACAP00000001965.2	elf2	Green Anole	1	-3412.82	-3412.82	1	1	1	-3412.82	-3412.82	1	1	0	1	1	0.1	1	1
ENSACAG00000002052	ENSACAP00000001967.3	kbtbd4	Green Anole	1	-3010.26	-3010.26	1	1	1	-3010.26	-3010.26	1	1	0	1	1	0	1	1
ENSACAG00000002003	ENSACAP00000001969.3	slc16a6	Green Anole	1	-2951.13	-2951.13	1	1	1	-2951.13	-2951.1	1	1	0	1	1	0.11	1	1
ENSACAG00000001954	ENSACAP00000001970.3	ctdsp1	Green Anole	1	-1533.31	-1533.31	1	1	1	-1533.85	-1533.85	1	1	0.34	1	1	0.09	1	1
ENSACAG00000001933	ENSACAP00000001971.2	-	-	3.53903	-5289.74	-5289.77	0.784914	1	1	-5289.83	-5289.83	1	1	0.38	1	1	0	1	1
ENSACAG00000002034	ENSACAP00000001974.3	ccdc138	Green Anole	1	-2223.43	-2223.43	1	1	1	-2223.43	-2223.43	1	1	0	1	1	0.2	1	1
ENSACAG00000001907	ENSACAP00000001976.3	mphosph8	Green Anole	1	-5137.71	-5137.71	1	1	1	-5137.71	-5137.71	1	1	106.54	0.0094897	0.70722	0.13	1	1
ENSACAG00000002047	ENSACAP00000001980.2	pdlim3	Green Anole	1	-1508.76	-1508.76	1	1	1	-1508.5	-1508.5	1	1	0	1	1	0.14	1	1
ENSACAG00000002088	ENSACAP00000001989.3	bod1l1	Green Anole	1	-10323.1	-10323.1	1	1	300.905	-10322.7	-10324.6	0.051267	1	0.63	1	1	0.66	1	1
ENSACAG00000002054	ENSACAP00000001994.1	nans	Green Anole	1.20353	-2212.28	-2212.28	0.979442	1	1	-2212.33	-2212.33	1	1	0.16	1	1	0.14	1	1
ENSACAG00000001727	ENSACAP00000002001.2	psmd2	Green Anole	1	-4650.36	-4650.36	1	1	1	-4650.36	-4650.36	1	1	0	1	1	0	1	1
ENSACAG00000002080	ENSACAP00000002003.2	igfbp7	Green Anole	1	-2038.44	-2038.44	1	1	1	-2038.44	-2038.44	1	1	0	1	1	0.12	1	1
ENSACAG00000002121	ENSACAP00000002004.2	ndufaf4	Green Anole	1.38357	-1216.49	-1216.49	0.943741	1	6.54266	-1216.49	-1216.53	0.786421	1	0.61	1	1	0.64	1	1
ENSACAG00000002116	ENSACAP00000002013.3	ccdc113	Green Anole	1	-3138.63	-3138.63	1	1	1	-3139.27	-3139.27	1	1	0.25	1	1	0.13	1	1
ENSACAG00000002053	ENSACAP00000002014.3	snrpb	Green Anole	1	-1523.37	-1523.37	1	1	1	-1523.37	-1523.37	1	1	0	1	1	0	1	1
ENSACAG00000001925	ENSACAP00000002015.3	pi4kb	Green Anole	55.4957	-4951.97	-4955.97	0.00468512	0.857402	91.0383	-4952.45	-4956.28	0.00564562	0.701233	63.6	0.00183441	0.392423	113.15	0.00693615	0.734965
ENSACAG00000002061	ENSACAP00000002019.3	srsf6	Green Anole	1	-1930.2	-1930.2	1	1	1	-1930.2	-1930.2	1	1	0	1	1	0.14	1	1
ENSACAG00000002090	ENSACAP00000002021.3	kiaa0232	Green Anole	154.955	-6605.42	-6608.71	0.0102751	1	1	-6609.83	-6609.83	1	1	71.06	0.0181174	1	0.09	1	1
ENSACAG00000002137	ENSACAP00000002022.2	fam193a	Green Anole	1	-5610.06	-5610.06	1	1	1	-5610.09	-5610.09	1	1	0.31	1	1	0.32	1	1
ENSACAG00000002099	ENSACAP00000002029.2	cd9	Green Anole	1	-1352.77	-1352.77	0.996432	1	1	-1352.77	-1352.77	1	1	0	1	1	0	1	1
ENSACAG00000001998	ENSACAP00000002030.2	polb	Green Anole	1	-2082.48	-2082.48	1	1	1	-2082.48	-2082.48	1	1	0	1	1	0	1	1
ENSACAG00000001994	ENSACAP00000002033.3	anapc2	Green Anole	1	-5620.36	-5620.36	1	1	1	-5620.36	-5620.36	1	1	0.03	1	1	0	1	1
ENSACAG00000002035	ENSACAP00000002037.2	uchl3	Green Anole	1	-1186.83	-1186.83	1	1	1	-1186.83	-1186.83	1	1	0	1	1	0	1	1
ENSACAG00000002127	ENSACAP00000002039.2	kctd1	Green Anole	1	-1611.11	-1611.11	1	1	1	-1611.11	-1611.11	1	1	0	1	1	0	1	1
ENSACAG00000002144	ENSACAP00000002044.2	prelp	Green Anole	2.14423	-1910.69	-1910.69	1	1	1	-1910.69	-1910.69	1	1	1	1	1	0.08	1	1
ENSACAG00000002045	ENSACAP00000002046.3	ddx18	Green Anole	1	-4032.4	-4032.4	1	1	1	-4032.4	-4032.4	1	1	0	1	1	0.07	1	1
ENSACAG00000002097	ENSACAP00000002047.3	fchsd2	Green Anole	1	-2972.25	-2972.25	1	1	1	-2972.25	-2972.25	1	1	0	1	1	0	1	1
ENSACAG00000002091	ENSACAP00000002048.2	ranbp2	Green Anole	1	-11571.9	-11571.9	1	1	1	-11571.9	-11571.9	1	1	0.24	1	1	0.14	1	1
ENSACAG00000002160	ENSACAP00000002049.2	prnp	Human	1	-1893.64	-1893.64	1	1	1	-1893.64	-1893.64	1	1	0	1	1	0.1	1	1
ENSACAG00000002029	ENSACAP00000002052.3	rnpc3	Green Anole	1	-2995.86	-2995.86	1	1	1	-2995.86	-2995.86	1	1	0.18	1	1	0.07	1	1
ENSACAG00000002152	ENSACAP00000002057.2	dnajc24	Human	999	-598.973	-599.295	0.421998	1	999	-598.891	-599.218	0.418863	1	>1000	0.296658	1	>1000	0.295662	1
ENSACAG00000002183	ENSACAP00000002065.2	ube2d2	Green Anole	3.08692	-624.146	-624.148	0.94654	1	1	-624.146	-624.146	1	1	1	1	1	0	1	1
ENSACAG00000002110	ENSACAP00000002067.3	ufsp2	Green Anole	19.1584	-2842.41	-2842.41	0.988493	1	1	-2842.95	-2842.95	1	1	0.62	1	1	0.04	1	1
ENSACAG00000002150	ENSACAP00000002072.2	nsun4	Green Anole	1	-2781.23	-2781.23	1	1	1	-2781.23	-2781.23	1	1	0.6	1	1	0.09	1	1
ENSACAG00000002072	ENSACAP00000002078.2	trmt11	Green Anole	999	-2621.31	-2624.84	0.00782716	0.902649	1	-2624.88	-2624.88	1	1	>1000	0.012734	0.834287	0.07	1	1
ENSACAG00000002168	ENSACAP00000002087.3	atp5f1d	Green Anole	2.68393	-1317.5	-1317.52	0.847119	1	1	-1318.09	-1318.09	1	1	0.42	1	1	0.02	1	1
ENSACAG00000002014	ENSACAP00000002090.2	arhgap17	Green Anole	1	-4564.9	-4564.9	1	1	1	-4564.9	-4564.9	1	1	0.04	1	1	0.05	1	1
ENSACAG00000002189	ENSACAP00000002092.3	zmym2	Green Anole	1	-6426	-6426	1	1	1	-6427.67	-6427.67	1	1	0.38	1	1	0.1	1	1
ENSACAG00000002092	ENSACAP00000002096.3	naa15	Green Anole	1	-4173.77	-4173.77	1	1	1	-4173.77	-4173.77	1	1	0	1	1	0	1	1
ENSACAG00000002182	ENSACAP00000002107.3	tubgcp6	Green Anole	2.39736	-9422.1	-9422.15	0.731674	1	1	-9423.11	-9423.11	1	1	0.41	1	1	0.1	1	1
ENSACAG00000002184	ENSACAP00000002122.3	elp4	Green Anole	113.853	-2434	-2434.98	0.16147	1	1	-2436.54	-2436.54	1	1	>1000	0.140505	1	0.55	1	1
ENSACAG00000002219	ENSACAP00000002123.3	golgb1	Green Anole	2.08256	-16837.7	-16837.7	0.796476	1	1	-16838.1	-16838.1	1	1	0.39	1	1	0.21	1	1
ENSACAG00000002234	ENSACAP00000002124.3	gjb6	Chicken	1	-1790.77	-1790.77	1	1	1	-1790.53	-1790.53	1	1	0.3	1	1	0.2	1	1
ENSACAG00000002181	ENSACAP00000002125.2	taf1a	Green Anole	5.70213	-3261.78	-3261.82	0.771484	1	1	-3261.82	-3261.82	1	1	1.54	0.424915	1	0.28	1	1
ENSACAG00000001761	ENSACAP00000002134.3	pi4ka	Green Anole	1	-11807.7	-11807.7	1	1	1	-11807.7	-11807.7	1	1	0.03	1	1	0	1	1
ENSACAG00000001978	ENSACAP00000002142.3	cog4	Green Anole	1	-4363.06	-4363.06	1	1	1	-4363.06	-4363.06	1	1	0	1	1	0.03	1	1
ENSACAG00000002004	ENSACAP00000002143.3	asap2	Green Anole	1	-5540.49	-5540.49	1	1	1	-5540.49	-5540.49	1	1	0	1	1	0.02	1	1
ENSACAG00000002180	ENSACAP00000002149.3	thrap3	Green Anole	1	-5068.48	-5068.48	1	1	1	-5068.48	-5068.48	1	1	0.09	1	1	0.11	1	1
ENSACAG00000002124	ENSACAP00000002150.2	cbl	Green Anole	1	-4317.61	-4317.61	1	1	1	-4317.61	-4317.61	1	1	0	1	1	0	1	1
ENSACAG00000002163	ENSACAP00000002152.3	rnf38	Green Anole	1	-2156.01	-2156.01	1	1	1	-2156.01	-2156.01	0.998872	1	0	1	1	0	1	1
ENSACAG00000002224	ENSACAP00000002153.3	ivns1abp	Green Anole	1	-3347.02	-3347.02	1	1	1	-3347.02	-3347.02	0.998872	1	0	1	1	0	1	1
ENSACAG00000002241	ENSACAP00000002154.2	gmnn	Human	1	-1761.75	-1761.75	1	1	1	-1761.75	-1761.75	1	1	0.13	1	1	0.12	1	1
ENSACAG00000002188	ENSACAP00000002161.3	nme1-nme2	Green Anole	1	-1160.05	-1160.05	1	1	1	-1160.05	-1160.05	1	1	0.15	1	1	0	1	1
ENSACAG00000002204	ENSACAP00000002167.2	ap4b1	Green Anole	1	-4442.46	-4442.46	1	1	1	-4442.46	-4442.46	1	1	0.03	1	1	0.14	1	1
ENSACAG00000002103	ENSACAP00000002171.2	srp54	Human	1	-2429.97	-2429.97	0.997477	1	1	-2429.97	-2429.97	1	1	0	1	1	0	1	1
ENSACAG00000002107	ENSACAP00000002172.3	mtmr6	Green Anole	1	-3576.21	-3576.21	1	1	1	-3576.21	-3576.21	1	1	0	1	1	0	1	1
ENSACAG00000002115	ENSACAP00000002175.3	ttc13	Green Anole	1	-4642.82	-4642.82	1	1	1	-4642.82	-4642.82	0.998872	1	0	1	1	0.19	1	1
ENSACAG00000002229	ENSACAP00000002176.2	serpinh1	Green Anole	88.0311	-2753.64	-2753.92	0.45431	1	1	-2753.92	-2753.92	1	1	0.04	1	1	0.07	1	1
ENSACAG00000002278	ENSACAP00000002179.2	snap29	Green Anole	1	-1572.89	-1572.89	1	1	1	-1572.69	-1572.69	1	1	0	1	1	0.25	1	1
ENSACAG00000002119	ENSACAP00000002180.3	eif2ak3	Green Anole	1	-6624.58	-6624.58	1	1	1	-6624.58	-6624.58	1	1	0.02	1	1	14.98	0.0626067	1
ENSACAG00000002256	ENSACAP00000002181.3	selenoo	Green Anole	1	-4062.68	-4062.68	1	1	2.44745	-4062.54	-4062.56	0.832693	1	0.19	1	1	0.34	1	1
ENSACAG00000002172	ENSACAP00000002182.3	gbe1	Green Anole	1	-3792.92	-3794.04	0.133243	1	1	-3792.92	-3792.92	1	1	0	1	1	0.16	1	1
ENSACAG00000002277	ENSACAP00000002184.2	c6orf62	Green Anole	2.12536	-991.705	-991.705	1	1	2.33048	-991.705	-991.705	1	1	1	1	1	6	0.5	1
ENSACAG00000002210	ENSACAP00000002188.2	lrrc41	Green Anole	1	-5379.32	-5379.32	1	1	1	-5379.32	-5379.32	1	1	0	1	1	0.4	1	1
ENSACAG00000002120	ENSACAP00000002190.3	eif4g1	Green Anole	1	-9339.43	-9339.43	1	1	1	-9339.45	-9339.45	1	1	0.11	1	1	0.03	1	1
ENSACAG00000002294	ENSACAP00000002193.2	-	-	999	-1676.04	-1676.69	0.255611	1	1	-1678.15	-1678.15	1	1	>1000	0.201307	1	0.22	1	1
ENSACAG00000001975	ENSACAP00000002194.2	tecpr1	Green Anole	999	-6981.34	-6981.51	0.563172	1	10.4089	-6983.67	-6984.59	0.174396	1	>1000	0.317187	1	2.32	0.335476	1
ENSACAG00000002246	ENSACAP00000002196.3	cryl1	Green Anole	1	-1983.85	-1983.85	1	1	1	-1983.85	-1983.85	1	1	0.13	1	1	0	1	1
ENSACAG00000002307	ENSACAP00000002202.1	acot13	Human	1	-1097.45	-1097.45	1	1	1	-1097.13	-1097.13	1	1	0	1	1	0.12	1	1
ENSACAG00000002123	ENSACAP00000002204.2	polr2b	Green Anole	1	-6454.9	-6454.9	1	1	1	-6454.9	-6454.9	1	1	0	1	1	0	1	1
ENSACAG00000001756	ENSACAP00000002209.3	atp2c1	Green Anole	1	-4747.51	-4747.51	0.998872	1	1	-4747.51	-4747.51	1	1	0	1	1	0	1	1
ENSACAG00000002073	ENSACAP00000002211.2	rab3gap1	Green Anole	62.4103	-5342.54	-5342.81	0.466895	1	1	-5345.6	-5345.6	1	1	>1000	0.286785	1	0.06	1	1
ENSACAG00000001995	ENSACAP00000002212.3	ptprg	Green Anole	1	-5248.42	-5248.42	1	1	1	-5248.42	-5248.42	0.998872	1	0	1	1	0.04	1	1
ENSACAG00000002254	ENSACAP00000002216.3	mia3	Chicken	1	-9045.41	-9045.41	1	1	29.5157	-9048.33	-9049.15	0.202089	1	0.72	1	1	0.33	1	1
ENSACAG00000002161	ENSACAP00000002218.3	ggcx	Green Anole	1	-5380.21	-5380.21	1	1	1	-5379.91	-5379.91	1	1	0.11	1	1	0.14	1	1
ENSACAG00000002276	ENSACAP00000002219.3	swt1	Green Anole	1	-5521.77	-5521.77	1	1	1	-5521.77	-5521.77	1	1	0.41	1	1	0.26	1	1
ENSACAG00000002304	ENSACAP00000002224.3	trabd	Green Anole	1	-1969.67	-1969.67	1	1	1	-1969.62	-1969.62	1	1	0	1	1	0.1	1	1
ENSACAG00000002302	ENSACAP00000002227.3	galnt12	Green Anole	4.50777	-3668.74	-3668.75	0.888108	1	1	-3667.03	-3667.03	0.998872	1	0.34	1	1	0.32	1	1
ENSACAG00000002322	ENSACAP00000002228.3	-	-	1	-2529.08	-2529.08	1	1	1	-2528.95	-2528.95	1	1	0	1	1	0.15	1	1
ENSACAG00000002175	ENSACAP00000002229.3	rrp12	Green Anole	1	-8296.66	-8296.66	1	1	1	-8297.88	-8297.88	1	1	0.3	1	1	0.09	1	1
ENSACAG00000002345	ENSACAP00000002230.2	cfap97	Green Anole	1	-3153.92	-3153.92	1	1	1	-3153.92	-3153.92	1	1	0.29	1	1	0.26	1	1
ENSACAG00000002303	ENSACAP00000002231.3	rpia	Green Anole	1	-1813.77	-1813.77	1	1	1	-1812.63	-1812.63	1	1	0.09	1	1	0.2	1	1
ENSACAG00000002330	ENSACAP00000002232.2	manea	Green Anole	1	-2483.21	-2483.21	1	1	1	-2483.21	-2483.21	1	1	0	1	1	0.04	1	1
ENSACAG00000002327	ENSACAP00000002233.3	noa1	Green Anole	1	-4665.08	-4665.08	1	1	1	-4665.08	-4665.08	1	1	0.35	1	1	0.2	1	1
ENSACAG00000002270	ENSACAP00000002234.3	kank1	Green Anole	1	-6972.72	-6972.72	1	1	1	-6972.72	-6972.72	1	1	0.32	1	1	0.14	1	1
ENSACAG00000002332	ENSACAP00000002240.3	tdp2	Green Anole	1	-2329.42	-2329.42	1	1	1	-2329.42	-2329.42	1	1	0.15	1	1	0.33	1	1
ENSACAG00000002283	ENSACAP00000002246.3	mtx1	Green Anole	1	-2101.41	-2101.41	1	1	1	-2101.41	-2101.41	1	1	0	1	1	0	1	1
ENSACAG00000002316	ENSACAP00000002253.1	lims1	Chicken	1	-1677.5	-1677.5	1	1	1	-1676.45	-1676.45	1	1	0	1	1	0.08	1	1
ENSACAG00000002295	ENSACAP00000002255.3	nup58	Green Anole	1	-3107.52	-3107.52	0.998872	1	1	-3107.52	-3107.52	1	1	0.05	1	1	0.08	1	1
ENSACAG00000002375	ENSACAP00000002256.3	saraf	Green Anole	1	-1970.72	-1970.72	1	1	1	-1970.72	-1970.72	1	1	0.16	1	1	0.21	1	1
ENSACAG00000002364	ENSACAP00000002258.2	tppp3	Green Anole	1	-1030.96	-1030.96	1	1	1	-1031.46	-1031.46	1	1	0.17	1	1	0	1	1
ENSACAG00000002222	ENSACAP00000002260.2	daam2	Green Anole	2.422	-5940.97	-5940.98	0.915105	1	1	-5940.99	-5940.99	1	1	0.22	1	1	0.01	1	1
ENSACAG00000002339	ENSACAP00000002262.3	aida	Green Anole	1	-1659.9	-1659.9	1	1	1	-1659.84	-1659.84	1	1	0	1	1	0.08	1	1
ENSACAG00000002267	ENSACAP00000002265.3	mboat2	Green Anole	2.48342	-2619.2	-2619.2	0.963816	1	1.51514	-2618.5	-2618.5	0.928668	1	0.34	1	1	0.37	1	1
ENSACAG00000002346	ENSACAP00000002267.3	ephx2	Green Anole	1	-4457.31	-4457.31	1	1	1	-4457.31	-4457.31	1	1	0.27	1	1	0.15	1	1
ENSACAG00000002340	ENSACAP00000002269.3	psmd8	Green Anole	1	-1665.65	-1665.65	1	1	1	-1665.65	-1665.65	1	1	0	1	1	0	1	1
ENSACAG00000002379	ENSACAP00000002271.3	ero1b	Green Anole	1	-2498.93	-2498.93	1	1	1	-2498.93	-2498.93	1	1	0.21	1	1	0.12	1	1
ENSACAG00000002387	ENSACAP00000002276.2	nudt7	Green Anole	1	-1708.65	-1708.65	1	1	1	-1708.65	-1708.65	1	1	0	1	1	0.45	1	1
ENSACAG00000002335	ENSACAP00000002277.2	ccnt2	Green Anole	1	-3440.29	-3440.25	1	1	2.64365	-3440.04	-3440.05	0.878499	1	0.16	1	1	0.25	1	1
ENSACAG00000002372	ENSACAP00000002281.3	scaf11	Green Anole	1.20383	-6324.15	-6324.16	0.932079	1	1	-6325.45	-6325.45	1	1	0.79	1	1	0.37	1	1
ENSACAG00000002280	ENSACAP00000002283.3	trit1	Green Anole	1	-3211.84	-3211.84	1	1	1	-3211.84	-3211.84	1	1	0.21	1	1	0.2	1	1
ENSACAG00000002349	ENSACAP00000002290.3	anks6	Green Anole	1	-3158.63	-3158.63	1	1	1	-3158.63	-3158.63	1	1	0.38	1	1	0.06	1	1
ENSACAG00000002156	ENSACAP00000002294.3	lmo7	Green Anole	1	-6547.88	-6547.88	1	1	1	-6547.88	-6547.88	1	1	0.19	1	1	0.17	1	1
ENSACAG00000002376	ENSACAP00000002304.3	gcc2	Green Anole	1	-5950.49	-5950.49	1	1	1	-5950.27	-5950.27	1	1	0.12	1	1	0.31	1	1
ENSACAG00000002284	ENSACAP00000002305.3	mbtd1	Green Anole	1	-2830.98	-2830.98	0.998404	1	1	-2830.44	-2830.44	1	1	0	1	1	0.17	1	1
ENSACAG00000002289	ENSACAP00000002307.2	psmc3	Green Anole	1	-2312.29	-2312.29	1	1	1	-2312.29	-2312.29	1	1	0	1	1	0	1	1
ENSACAG00000002390	ENSACAP00000002308.3	tbrg4	Green Anole	1	-5031.07	-5031.07	0.997477	1	1	-5031.07	-5031.07	1	1	0.46	1	1	0.11	1	1
ENSACAG00000002368	ENSACAP00000002328.3	hacl1	Green Anole	1	-3410.47	-3410.47	1	1	1	-3410.47	-3410.47	1	1	0	1	1	0	1	1
ENSACAG00000002398	ENSACAP00000002331.2	acmsd	Green Anole	1.84711	-1954.19	-1954.2	0.913104	1	1	-1954.28	-1954.28	1	1	0.24	1	1	0.25	1	1
ENSACAG00000002384	ENSACAP00000002332.2	brox	Green Anole	1	-2373.87	-2373.87	1	1	1	-2374.46	-2374.46	1	1	0.19	1	1	0.08	1	1
ENSACAG00000002407	ENSACAP00000002333.3	ccdc91	Green Anole	5.2061	-2868.89	-2868.93	0.771334	1	1	-2868.95	-2868.95	1	1	0.65	1	1	0.57	1	1
ENSACAG00000002421	ENSACAP00000002336.3	-	-	3.38219	-3341.26	-3341.26	0.920273	1	1	-3341.33	-3341.33	1	1	0.26	1	1	0	1	1
ENSACAG00000002261	ENSACAP00000002340.3	sgk2	Green Anole	1	-2227.67	-2227.67	1	1	1	-2227.67	-2227.67	1	1	0	1	1	0	1	1
ENSACAG00000002461	ENSACAP00000002342.3	ift52	Green Anole	1	-2344.5	-2344.5	1	1	1	-2344.45	-2344.45	1	1	0	1	1	0.07	1	1
ENSACAG00000002456	ENSACAP00000002343.2	klhl42	Green Anole	1	-1898.15	-1898.15	1	1	1	-1898.15	-1898.15	1	1	0	1	1	0	1	1
ENSACAG00000002333	ENSACAP00000002347.3	pik3r4	Green Anole	1	-7404.37	-7404.37	1	1	1	-7404.37	-7404.37	1	1	0.02	1	1	0	1	1
ENSACAG00000002177	ENSACAP00000002350.3	magi1	Green Anole	1	-4207.22	-4207.22	1	1	1	-4207.22	-4207.22	1	1	0	1	1	0.07	1	1
ENSACAG00000002408	ENSACAP00000002356.3	lgals8	Green Anole	1	-1956.19	-1956.19	1	1	1	-1956.19	-1956.19	1	1	0.14	1	1	0	1	1
ENSACAG00000002434	ENSACAP00000002358.3	nudcd1	Green Anole	1	-3737.72	-3737.72	1	1	1	-3737.72	-3737.72	1	1	0.54	1	1	0.06	1	1
ENSACAG00000002439	ENSACAP00000002360.3	-	-	1	-1730.38	-1730.38	1	1	1	-1730.38	-1730.38	1	1	0.28	1	1	0.09	1	1
ENSACAG00000002453	ENSACAP00000002365.2	tmem163	Green Anole	1	-1395.56	-1395.56	1	1	1	-1395.56	-1395.56	1	1	0.38	1	1	0.06	1	1
ENSACAG00000002440	ENSACAP00000002368.3	slc39a13	Green Anole	1	-2185.8	-2185.8	1	1	1	-2185.8	-2185.8	0.995778	1	0.1	1	1	0.05	1	1
ENSACAG00000002358	ENSACAP00000002372.3	ufl1	Green Anole	1	-4375.42	-4375.42	1	1	1	-4374.19	-4374.19	1	1	0.07	1	1	0.22	1	1
ENSACAG00000002297	ENSACAP00000002373.2	zmynd11	Green Anole	1	-2985.87	-2985.87	0.998872	1	1	-2985.87	-2985.87	1	1	0	1	1	0	1	1
ENSACAG00000002337	ENSACAP00000002374.2	prkag2	Green Anole	87.8745	-2025.62	-2025.78	0.573757	1	1	-2026.15	-2026.15	1	1	0.41	1	1	0.22	1	1
ENSACAG00000002427	ENSACAP00000002375.3	utp18	Green Anole	1	-3547.64	-3547.64	1	1	1	-3547.64	-3547.64	0.998872	1	0.37	1	1	0.12	1	1
ENSACAG00000002413	ENSACAP00000002380.3	rara	Green Anole	1	-2267.89	-2267.89	1	1	1	-2267.89	-2267.89	1	1	0	1	1	0	1	1
ENSACAG00000002443	ENSACAP00000002381.1	hpcal4	Green Anole	1	-1006.64	-1006.64	1	1	1	-1006.64	-1006.64	1	1	0	1	1	0	1	1
ENSACAG00000002505	ENSACAP00000002386.1	-	-	73.2109	-3423.71	-3426.94	0.0111382	1	45.8295	-3421.36	-3426.41	0.00148218	0.327286	20.09	0.0210499	1	11.14	0.00155075	0.284987
ENSACAG00000002435	ENSACAP00000002387.3	aatf	Green Anole	2.08929	-3967.87	-3967.9	0.807514	1	1	-3967.89	-3967.89	1	1	0.86	1	1	0.5	1	1
ENSACAG00000002490	ENSACAP00000002390.3	spi1	Green Anole	1	-1562.83	-1562.83	1	1	32.8552	-1561.51	-1561.57	0.728499	1	>1000	0.298942	1	>1000	0.408437	1
ENSACAG00000002511	ENSACAP00000002392.2	setd6	Human	343.272	-3198.25	-3201.19	0.0154151	1	1	-3202.21	-3202.21	1	1	0.72	1	1	0.06	1	1
ENSACAG00000002309	ENSACAP00000002399.2	hipk1	Green Anole	1	-6369.02	-6369.02	0.998872	1	1	-6369.63	-6369.63	1	1	0.11	1	1	0.02	1	1
ENSACAG00000002429	ENSACAP00000002400.1	adipor1	Green Anole	1	-2176.16	-2176.16	1	1	1	-2175.71	-2175.71	1	1	0	1	1	0.03	1	1
ENSACAG00000002519	ENSACAP00000002404.3	olfml3	Green Anole	1	-2243.42	-2243.42	1	1	1	-2243.42	-2243.42	1	1	0	1	1	0	1	1
ENSACAG00000002518	ENSACAP00000002406.3	eef1akmt1	Green Anole	1	-1662.63	-1662.63	1	1	1.72989	-1659.38	-1659.48	0.660943	1	0.23	1	1	1.06	0.487799	1
ENSACAG00000002489	ENSACAP00000002407.2	ebag9	Green Anole	1	-1154.58	-1154.58	1	1	1	-1154.58	-1154.58	1	1	0	1	1	0	1	1
ENSACAG00000002488	ENSACAP00000002408.2	atg16l2	Green Anole	1	-4384.26	-4384.26	1	1	9.96083	-4381.06	-4381.65	0.278345	1	16.98	0.0761727	1	0.65	1	1
ENSACAG00000002405	ENSACAP00000002410.3	gnpat	Green Anole	1	-3713.35	-3713.35	1	1	1	-3713	-3713	1	1	0.03	1	1	0.17	1	1
ENSACAG00000002500	ENSACAP00000002414.3	gpr180	Green Anole	1	-2587.41	-2587.41	1	1	1	-2587.41	-2587.41	1	1	0	1	1	0.08	1	1
ENSACAG00000002522	ENSACAP00000002419.2	wipf2	Green Anole	1	-2593.78	-2593.78	1	1	2.54192	-2593.73	-2593.78	0.754051	1	0.05	1	1	0.13	1	1
ENSACAG00000002451	ENSACAP00000002430.3	tbl3	Human	1	-5570.93	-5570.93	1	1	1	-5571.15	-5571.15	1	1	0.17	1	1	0.04	1	1
ENSACAG00000002537	ENSACAP00000002432.3	-	-	1	-2188.89	-2188.89	1	1	1	-2188.89	-2188.89	1	1	0	1	1	0.05	1	1
ENSACAG00000002419	ENSACAP00000002433.2	atxn2	Green Anole	176.623	-6026.01	-6026.07	0.739864	1	1	-6026.11	-6026.11	1	1	0.27	1	1	0.12	1	1
ENSACAG00000002420	ENSACAP00000002435.3	eed	Green Anole	1	-2235.44	-2235.44	1	1	1	-2235.44	-2235.44	1	1	0	1	1	0	1	1
ENSACAG00000002548	ENSACAP00000002437.2	sdr42e1	Green Anole	41.1584	-3460.3	-3460.49	0.548029	1	1	-3460.51	-3460.51	1	1	0.17	1	1	0	1	1
ENSACAG00000002527	ENSACAP00000002439.3	sybu	Green Anole	1	-4549.51	-4549.51	1	1	1	-4549.51	-4549.51	1	1	5.75	0.454602	1	0.08	1	1
ENSACAG00000002494	ENSACAP00000002445.3	csnk1d	Green Anole	1	-1928.71	-1928.71	1	1	1	-1928.71	-1928.71	1	1	0	1	1	0	1	1
ENSACAG00000002386	ENSACAP00000002447.1	kidins220	Green Anole	1	-8872.25	-8872.25	0.998872	1	999	-8870.81	-8873.1	0.0322902	1	0.21	1	1	20.19	0.0784801	1
ENSACAG00000002563	ENSACAP00000002452.2	-	-	1	-2167.96	-2167.96	1	1	1	-2166.68	-2166.68	1	1	0.06	1	1	0.64	1	1
ENSACAG00000002409	ENSACAP00000002455.3	snx6	Green Anole	1	-1992.08	-1992.08	1	1	1	-1992.08	-1992.08	1	1	0	1	1	0	1	1
ENSACAG00000002531	ENSACAP00000002456.3	pdcd2	Green Anole	1	-2229.94	-2229.94	1	1	2.74769	-2229.14	-2229.28	0.598863	1	0.22	1	1	0.69	1	1
ENSACAG00000002573	ENSACAP00000002457.3	mrm1	Green Anole	27.9945	-2473.6	-2475.41	0.0571973	1	20.3276	-2478.03	-2478.14	0.636056	1	1.28	0.43644	1	0.54	1	1
ENSACAG00000002381	ENSACAP00000002458.2	srp72	Green Anole	1	-3998.16	-3998.16	1	1	1	-3998.16	-3998.16	1	1	0	1	1	0.16	1	1
ENSACAG00000002581	ENSACAP00000002465.2	dbx2	Human	1.75633	-1642.63	-1642.64	0.888666	1	1	-1643.15	-1643.15	1	1	0.32	1	1	0	1	1
ENSACAG00000002575	ENSACAP00000002468.2	eapp	Green Anole	1	-1800.8	-1800.8	1	1	1	-1800.8	-1800.8	1	1	0	1	1	0.1	1	1
ENSACAG00000002521	ENSACAP00000002470.1	cnot9	Green Anole	1	-1512.51	-1512.51	1	1	1	-1512.51	-1512.51	1	1	0	1	1	0	1	1
ENSACAG00000002538	ENSACAP00000002471.3	-	-	1	-4838.66	-4838.66	1	1	1	-4838.68	-4838.68	1	1	0.08	1	1	0.06	1	1
ENSACAG00000002424	ENSACAP00000002475.2	pomgnt1	Green Anole	1	-3591.56	-3591.56	1	1	1	-3590.16	-3590.16	1	1	0	1	1	0.11	1	1
ENSACAG00000002549	ENSACAP00000002477.3	rps2	Green Anole	1	-1881.48	-1881.48	1	1	1	-1881.48	-1881.48	1	1	0	1	1	0	1	1
ENSACAG00000002556	ENSACAP00000002479.3	slc25a1	Green Anole	52.4403	-1750.47	-1750.49	0.826414	1	1	-1752.2	-1752.2	1	1	0.74	1	1	0	1	1
ENSACAG00000002592	ENSACAP00000002485.2	arglu1	Green Anole	1	-1312.09	-1312.09	1	1	77.3517	-1307.45	-1310.98	0.00786214	0.822353	0	1	1	63.45	0.0184084	1
ENSACAG00000002501	ENSACAP00000002487.2	xpo1	Green Anole	1	-5213.81	-5213.81	1	1	1	-5213.81	-5213.81	0.998872	1	0	1	1	0	1	1
ENSACAG00000002415	ENSACAP00000002491.3	slc12a2	Green Anole	1	-4284.98	-4284.98	0.998872	1	1	-4285.18	-4285.18	1	1	0.09	1	1	0.03	1	1
ENSACAG00000002609	ENSACAP00000002492.2	tmem100	Green Anole	1	-807.449	-807.449	1	1	1	-807.449	-807.449	1	1	0	1	1	0	1	1
ENSACAG00000002445	ENSACAP00000002499.3	nae1	Green Anole	1	-3082.13	-3082.13	1	1	1	-3082.13	-3082.13	1	1	0.38	1	1	0.11	1	1
ENSACAG00000002553	ENSACAP00000002511.3	brap	Green Anole	1	-3619.96	-3619.96	1	1	1	-3619.96	-3619.96	1	1	0.04	1	1	0.06	1	1
ENSACAG00000002532	ENSACAP00000002514.3	tgds	Green Anole	5.26261	-2248.71	-2249.11	0.370302	1	1	-2249.67	-2249.67	1	1	2.64	0.260149	1	0.06	1	1
ENSACAG00000002595	ENSACAP00000002516.2	ndufb10	Green Anole	1	-1310.92	-1310.92	1	1	1	-1310.92	-1310.92	1	1	0	1	1	0	1	1
ENSACAG00000002631	ENSACAP00000002518.3	dusp19	Green Anole	300.865	-1289.51	-1289.74	0.49574	1	1	-1290.77	-1290.77	1	1	>1000	0.341502	1	0.21	1	1
ENSACAG00000002545	ENSACAP00000002519.2	exosc10	Human	1	-6698.75	-6698.75	1	1	1	-6698.75	-6698.75	1	1	0.11	1	1	0.13	1	1
ENSACAG00000002574	ENSACAP00000002521.2	eif3m	Green Anole	1	-1910.09	-1910.09	1	1	1	-1910.09	-1910.09	1	1	0	1	1	0	1	1
ENSACAG00000002576	ENSACAP00000002524.2	tbp	Chicken	1	-1629.68	-1629.68	1	1	1	-1629.68	-1629.68	1	1	0	1	1	0	1	1
ENSACAG00000002628	ENSACAP00000002525.2	mest	Green Anole	18.8892	-2267.73	-2267.76	0.794644	1	1	-2267.92	-2267.92	1	1	0.27	1	1	0	1	1
ENSACAG00000002412	ENSACAP00000002533.3	nfx1	Green Anole	1	-4309.75	-4309.75	1	1	1	-4309.87	-4309.87	1	1	0.1	1	1	0.01	1	1
ENSACAG00000002370	ENSACAP00000002538.3	-	-	1	-6050.57	-6050.57	0.998046	1	1	-6050.57	-6050.57	1	1	0.18	1	1	0.03	1	1
ENSACAG00000002577	ENSACAP00000002540.3	ggnbp2	Green Anole	1	-3864.93	-3864.93	1	1	1	-3864.93	-3864.93	0.998872	1	0	1	1	0.06	1	1
ENSACAG00000002366	ENSACAP00000002542.3	foxp4	Green Anole	1	-2774.47	-2774.47	1	1	1	-2775.2	-2775.2	1	1	0.45	1	1	0	1	1
ENSACAG00000002311	ENSACAP00000002545.3	psmd1	Green Anole	1	-5479.22	-5479.22	1	1	1	-5479.22	-5479.22	1	1	0	1	1	0	1	1
ENSACAG00000002644	ENSACAP00000002548.2	b4gat1	Green Anole	1	-3083.03	-3083.03	1	1	1	-3083.07	-3083.07	1	1	0.16	1	1	0.06	1	1
ENSACAG00000002665	ENSACAP00000002550.3	-	-	7.94297	-1483.12	-1483.16	0.792054	1	1	-1483.16	-1483.16	1	1	0.6	1	1	0	1	1
ENSACAG00000002367	ENSACAP00000002551.3	-	-	1	-12614	-12614	1	1	1	-12614	-12614	1	1	22.89	0.0874392	1	0.01	1	1
ENSACAG00000002608	ENSACAP00000002554.3	ess2	Green Anole	1	-2965.27	-2965.27	1	1	1	-2965.27	-2965.27	1	1	0	1	1	0	1	1
ENSACAG00000002657	ENSACAP00000002561.3	sirt4	Green Anole	1	-2267.42	-2267.42	1	1	1	-2266.69	-2266.69	1	1	0.16	1	1	0.14	1	1
ENSACAG00000002681	ENSACAP00000002568.2	rpl35a	Green Anole	2.72288	-668.438	-668.438	1	1	1	-668.438	-668.438	1	1	1	1	1	0	1	1
ENSACAG00000002641	ENSACAP00000002570.2	psmb1	Green Anole	1	-1430.3	-1430.3	1	1	1	-1430.3	-1430.3	1	1	0	1	1	0.06	1	1
ENSACAG00000002544	ENSACAP00000002571.3	pabpc4	Green Anole	1	-3919.31	-3919.31	1	1	1	-3919.31	-3919.31	1	1	0	1	1	0.02	1	1
ENSACAG00000002643	ENSACAP00000002572.2	akap6	Green Anole	1	-8845.19	-8845.19	1	1	4.67362	-8845.65	-8845.94	0.44214	1	0.59	1	1	0.79	1	1
ENSACAG00000002642	ENSACAP00000002575.2	mphosph10	Green Anole	1	-5122.19	-5122.19	1	1	1	-5122.16	-5122.16	1	1	0.26	1	1	0.22	1	1
ENSACAG00000002400	ENSACAP00000002577.3	acsl1	Green Anole	1	-3964.06	-3964.06	1	1	1	-3964.06	-3964.06	1	1	0.05	1	1	0.09	1	1
ENSACAG00000002668	ENSACAP00000002582.2	sc5d	Green Anole	1.07457	-2017.78	-2017.78	0.992864	1	1	-2017.86	-2017.86	1	1	0.15	1	1	0.08	1	1
ENSACAG00000002666	ENSACAP00000002584.3	-	-	38.6981	-1293.69	-1294.16	0.333118	1	1	-1294.66	-1294.66	1	1	0.18	1	1	0	1	1
ENSACAG00000002690	ENSACAP00000002586.3	spats2	Green Anole	1	-3316.5	-3316.5	1	1	1	-3316.5	-3316.5	1	1	0	1	1	0.04	1	1
ENSACAG00000002343	ENSACAP00000002591.3	clcn2	Human	1	-4633.57	-4633.57	1	1	1	-4633.57	-4633.57	1	1	0	1	1	0	1	1
ENSACAG00000002649	ENSACAP00000002592.1	cab39	Green Anole	1	-1609.6	-1609.6	1	1	1	-1609.6	-1609.6	1	1	0	1	1	0	1	1
ENSACAG00000002496	ENSACAP00000002599.2	ankrd28	Green Anole	1	-5176.02	-5176.02	1	1	1	-5176.02	-5176.02	1	1	0	1	1	0.02	1	1
ENSACAG00000002542	ENSACAP00000002602.2	edem3	Green Anole	1	-4817.31	-4817.31	1	1	1	-4817.31	-4817.31	1	1	0.03	1	1	0	1	1
ENSACAG00000002678	ENSACAP00000002603.2	hsd11b1	Human	1.96166	-2352.57	-2352.59	0.871408	1	1	-2352.6	-2352.6	1	1	1.33	0.451872	1	0.24	1	1
ENSACAG00000002617	ENSACAP00000002604.2	trim33	Green Anole	1	-6904.03	-6904.03	1	1	1	-6903.89	-6903.89	1	1	0	1	1	0.04	1	1
ENSACAG00000002653	ENSACAP00000002608.2	ppp2ca	Green Anole	1	-1460.22	-1460.22	1	1	1	-1460.22	-1460.22	1	1	0	1	1	0	1	1
ENSACAG00000002721	ENSACAP00000002610.3	slc16a2	Green Anole	1	-2731.33	-2731.33	0.998872	1	1	-2731.33	-2731.33	1	1	0	1	1	0	1	1
ENSACAG00000002725	ENSACAP00000002615.2	rlim	Green Anole	1	-3148.11	-3148.11	1	1	8.32477	-3147.99	-3148	0.879598	1	0.17	1	1	0.16	1	1
ENSACAG00000002723	ENSACAP00000002616.2	skp1	Green Anole	2.44369	-774.856	-774.856	1	1	1	-774.856	-774.856	1	1	1	1	1	0	1	1
ENSACAG00000002683	ENSACAP00000002619.2	znf330	Green Anole	1	-1737.58	-1737.58	1	1	1	-1737.58	-1737.58	0.996432	1	0	1	1	0	1	1
ENSACAG00000002734	ENSACAP00000002622.3	prss23	Green Anole	1	-2296.01	-2296.01	1	1	1	-2296.01	-2296.01	1	1	0	1	1	0.07	1	1
ENSACAG00000002569	ENSACAP00000002626.2	scaf4	Green Anole	1	-4106.37	-4106.37	1	1	1	-4106.37	-4106.37	1	1	0.15	1	1	0.02	1	1
ENSACAG00000002702	ENSACAP00000002631.3	depdc7	Green Anole	1	-2362.09	-2362.09	1	1	1	-2362.5	-2362.5	1	1	0.37	1	1	0.34	1	1
ENSACAG00000002722	ENSACAP00000002632.2	gprc5b	Green Anole	1	-2623.48	-2623.48	1	1	1	-2623.55	-2623.55	1	1	0.05	1	1	0	1	1
ENSACAG00000002669	ENSACAP00000002639.3	dgcr2	Green Anole	1	-3179.37	-3179.37	1	1	1	-3178.27	-3178.27	1	1	0	1	1	0.07	1	1
ENSACAG00000002713	ENSACAP00000002640.2	sap18	Green Anole	1	-872.445	-872.445	1	1	1	-872.445	-872.445	1	1	0	1	1	0	1	1
ENSACAG00000002752	ENSACAP00000002644.3	c5orf63	Green Anole	1	-688.612	-688.612	1	1	999	-687.668	-688.055	0.37927	1	0.52	1	1	>1000	0.27307	1
ENSACAG00000002698	ENSACAP00000002646.3	eci2	Human	999	-2588.66	-2590.27	0.0727721	1	1	-2591.01	-2591.01	1	1	>1000	0.0489274	1	0.49	1	1
ENSACAG00000002706	ENSACAP00000002649.3	exosc2	Green Anole	1	-1724.99	-1724.99	1	1	1	-1724.99	-1724.99	1	1	0	1	1	0	1	1
ENSACAG00000002763	ENSACAP00000002650.2	tssc4	Green Anole	1	-2409.2	-2409.2	1	1	1	-2409.2	-2409.2	1	1	0.23	1	1	0.28	1	1
ENSACAG00000002674	ENSACAP00000002654.3	casc3	Green Anole	1	-4533.3	-4533.3	1	1	1	-4533.27	-4533.3	0.803477	1	0	1	1	0.13	1	1
ENSACAG00000002477	ENSACAP00000002656.3	heatr1	Human	1	-2844.94	-2844.94	1	1	1	-2844.94	-2844.94	1	1	0	1	1	0.26	1	1
ENSACAG00000002710	ENSACAP00000002657.2	mtmr10	Green Anole	1	-3429.09	-3429.09	0.995348	1	1	-3429.09	-3429.09	1	1	0	1	1	0.07	1	1
ENSACAG00000002741	ENSACAP00000002663.2	wdr4	Green Anole	1	-2730.67	-2730.67	1	1	1	-2730.67	-2730.67	1	1	>1000	0.303428	1	0.29	1	1
ENSACAG00000002776	ENSACAP00000002675.3	ubtd1	Green Anole	1.82898	-1156.94	-1156.94	1	1	2.35958	-1156.94	-1156.94	1	1	1	1	1	1	1	1
ENSACAG00000002712	ENSACAP00000002680.3	slc35f5	Green Anole	1	-2349.13	-2349.13	1	1	1	-2348.93	-2348.93	1	1	0.07	1	1	0.12	1	1
ENSACAG00000002640	ENSACAP00000002683.3	dync1li2	Green Anole	1	-2729.88	-2729.88	1	1	1	-2729.88	-2729.88	1	1	0.04	1	1	0.05	1	1
ENSACAG00000002726	ENSACAP00000002689.3	arhgap5	Green Anole	1	-7316.08	-7316.08	1	1	1	-7316.08	-7316.08	1	1	0	1	1	0.06	1	1
ENSACAG00000002787	ENSACAP00000002690.3	tsnax	Chicken	1	-1736.54	-1736.54	1	1	1	-1736.54	-1736.54	1	1	0	1	1	0.05	1	1
ENSACAG00000002737	ENSACAP00000002691.3	sh3bp5	Green Anole	1	-2614.76	-2614.76	1	1	1	-2614.76	-2614.76	1	1	0	1	1	0.04	1	1
ENSACAG00000002647	ENSACAP00000002692.2	-	-	1.35496	-3758.2	-3758.21	0.931716	1	1	-3758.7	-3758.7	1	1	0.22	1	1	0	1	1
ENSACAG00000002675	ENSACAP00000002693.3	marchf6	Green Anole	1	-4647.77	-4647.77	0.998872	1	1	-4647.77	-4647.77	1	1	0	1	1	0	1	1
ENSACAG00000002797	ENSACAP00000002696.1	cmtm4	Green Anole	4.66213	-796.368	-796.556	0.539703	1	1	-798.542	-798.542	1	1	>1000	0.301008	1	0	1	1
ENSACAG00000002750	ENSACAP00000002697.1	bcs1l	Green Anole	1	-2589.7	-2589.7	1	1	1	-2589.29	-2589.29	1	1	0.21	1	1	0.22	1	1
ENSACAG00000002811	ENSACAP00000002699.3	snrnp48	Green Anole	1	-2045.6	-2045.6	1	1	1	-2045.6	-2045.6	1	1	0.08	1	1	0.17	1	1
ENSACAG00000002688	ENSACAP00000002700.2	ppie	Green Anole	1	-1783.67	-1783.67	1	1	1	-1783.67	-1783.67	1	1	0	1	1	0	1	1
ENSACAG00000002814	ENSACAP00000002701.3	mis18a	Green Anole	1	-1202.13	-1202.13	1	1	1	-1202.13	-1202.13	1	1	0	1	1	0.23	1	1
ENSACAG00000002697	ENSACAP00000002704.3	scamp3	Green Anole	1	-2452.21	-2452.21	1	1	1	-2452.21	-2452.21	1	1	0.14	1	1	0	1	1
ENSACAG00000002796	ENSACAP00000002712.3	fyttd1	Green Anole	1	-1915.5	-1915.5	1	1	1	-1916.03	-1916.03	1	1	0.57	1	1	0.09	1	1
ENSACAG00000002825	ENSACAP00000002714.3	cmklr1	Green Anole	1	-1281.93	-1281.93	1	1	999	-1280.53	-1280.7	0.567423	1	0	1	1	>1000	0.342701	1
ENSACAG00000002705	ENSACAP00000002715.2	gpld1	Green Anole	1	-5219.54	-5219.54	1	1	1.56039	-5218.74	-5218.8	0.728324	1	0.33	1	1	0.52	1	1
ENSACAG00000002806	ENSACAP00000002716.3	mettl6	Green Anole	1	-1925.39	-1925.39	1	1	1	-1924.43	-1924.43	1	1	0.13	1	1	0.41	1	1
ENSACAG00000002584	ENSACAP00000002729.3	nell2	Green Anole	1	-4331.98	-4331.98	0.997015	1	1.75206	-4331.98	-4331.98	0.983038	1	0	1	1	0.06	1	1
ENSACAG00000002768	ENSACAP00000002731.2	msl1	Green Anole	1	-3084.49	-3084.28	1	1	1	-3084.28	-3084.28	1	1	0	1	1	0.24	1	1
ENSACAG00000002805	ENSACAP00000002737.3	al445524.2	Human	2.7717	-2275.57	-2275.57	1	1	1	-2275.57	-2275.57	1	1	1	1	1	0.1	1	1
ENSACAG00000002676	ENSACAP00000002740.3	sptan1	Green Anole	1	-14353.4	-14353.4	1	1	1	-14353.4	-14353.4	1	1	0	1	1	0	1	1
ENSACAG00000002762	ENSACAP00000002743.2	msi1	Green Anole	1	-1908.38	-1908.38	1	1	1	-1908.38	-1908.38	1	1	0	1	1	0	1	1
ENSACAG00000002859	ENSACAP00000002748.2	cox6a1	Green Anole	1	-928.299	-928.299	1	1	1	-928.479	-928.479	1	1	0	1	1	0.31	1	1
ENSACAG00000002780	ENSACAP00000002757.3	lmnb1	Green Anole	1	-3180.81	-3180.81	1	1	1	-3180.85	-3180.85	1	1	0.07	1	1	0.09	1	1
ENSACAG00000002867	ENSACAP00000002759.2	exoc8	Green Anole	1	-4095.79	-4095.79	1	1	1	-4095.79	-4095.79	1	1	0	1	1	0	1	1
ENSACAG00000002772	ENSACAP00000002763.3	gatb	Green Anole	1.41897	-3245.51	-3245.56	0.73514	1	1	-3247.52	-3247.52	1	1	1.26	0.456351	1	0.11	1	1
ENSACAG00000002795	ENSACAP00000002764.3	vdac1	Green Anole	1	-1735.18	-1735.18	1	1	1	-1735.18	-1735.18	1	1	0	1	1	0	1	1
ENSACAG00000002701	ENSACAP00000002766.3	atl3	Green Anole	1	-3349.78	-3349.78	1	1	1	-3350.26	-3350.26	1	1	0.12	1	1	0.05	1	1
ENSACAG00000002777	ENSACAP00000002773.3	slmap	Green Anole	1.76405	-4284.53	-4284.53	1	1	1	-4284.6	-4284.6	1	1	0.14	1	1	0.07	1	1
ENSACAG00000002876	ENSACAP00000002778.3	rhou	Green Anole	1	-1545.1	-1545.1	1	1	1	-1545.1	-1545.1	1	1	0.33	1	1	0	1	1
ENSACAG00000002891	ENSACAP00000002779.2	mturn	Green Anole	1	-617.668	-617.668	1	1	2.61448	-617.668	-617.668	1	1	0	1	1	1	1	1
ENSACAG00000002847	ENSACAP00000002780.3	nr1d1	Green Anole	1	-3559.32	-3559.32	1	1	1	-3559.32	-3559.32	1	1	0.06	1	1	0	1	1
ENSACAG00000002878	ENSACAP00000002781.1	phax	Green Anole	1	-2266.09	-2266.09	1	1	1	-2265.71	-2265.71	1	1	0	1	1	0.25	1	1
ENSACAG00000002833	ENSACAP00000002786.3	micu2	Green Anole	1	-2528.45	-2528.45	0.997477	1	1	-2528.45	-2528.45	1	1	0	1	1	0	1	1
ENSACAG00000002824	ENSACAP00000002788.3	rnf25	Green Anole	1	-3471.54	-3471.54	1	1	1	-3471.54	-3471.54	1	1	0.23	1	1	0.2	1	1
ENSACAG00000002900	ENSACAP00000002790.3	bivm	Chicken	1	-2998.92	-2998.92	1	1	1	-2998.92	-2998.92	1	1	0	1	1	0.04	1	1
ENSACAG00000002883	ENSACAP00000002793.3	rtn3	Green Anole	1	-5714.26	-5714.26	1	1	71.7239	-5713.38	-5714.26	0.184775	1	0.23	1	1	0.37	1	1
ENSACAG00000002820	ENSACAP00000002805.2	khdc4	Green Anole	1	-3713.45	-3713.45	1	1	1.49215	-3711.75	-3711.75	0.924923	1	0	1	1	0.21	1	1
ENSACAG00000002764	ENSACAP00000002806.3	pde2a	Green Anole	74.919	-5580.69	-5582.32	0.0716915	1	1	-5582.38	-5582.38	1	1	25.5	0.0670088	1	0	1	1
ENSACAG00000002851	ENSACAP00000002807.2	mettl3	Green Anole	1	-3456.39	-3456.39	1	1	1	-3455.58	-3455.58	1	1	0.03	1	1	0.08	1	1
ENSACAG00000002863	ENSACAP00000002810.3	eri1	Green Anole	1	-2033.02	-2033.02	1	1	1	-2033.54	-2033.54	1	1	0.18	1	1	0.07	1	1
ENSACAG00000002890	ENSACAP00000002815.2	arf4	Green Anole	1	-880.33	-880.33	1	1	1	-880.33	-880.33	1	1	0	1	1	0	1	1
ENSACAG00000002892	ENSACAP00000002818.3	hoga1	Green Anole	576.122	-2246.48	-2249.34	0.0169313	1	50.2834	-2248.04	-2249.08	0.148462	1	395.3	0.00512256	0.610624	24.6	0.071567	1
ENSACAG00000002931	ENSACAP00000002823.1	nrsn1	Green Anole	136.016	-1151.56	-1152.19	0.260434	1	1	-1153.41	-1153.41	1	1	>1000	0.204327	1	0	1	1
ENSACAG00000002771	ENSACAP00000002824.3	madd	Green Anole	1	-8686.02	-8686.02	1	1	1	-8686.02	-8686.02	1	1	0.05	1	1	0.07	1	1
ENSACAG00000002423	ENSACAP00000002825.3	smarca2	Green Anole	1	-8381.24	-8381.24	1	1	1	-8381.24	-8381.23	1	1	0.05	1	1	0.05	1	1
ENSACAG00000002858	ENSACAP00000002827.3	larp4b	Green Anole	1	-3646.61	-3646.61	1	1	1	-3646.61	-3646.61	1	1	0	1	1	0	1	1
ENSACAG00000002887	ENSACAP00000002828.3	rph3a	Green Anole	1	-4336.58	-4336.58	1	1	999	-4331.94	-4336.3	0.00312436	0.477626	0.04	1	1	>1000	0.00407121	0.53939
ENSACAG00000002909	ENSACAP00000002835.3	poglut2	Green Anole	1	-3029.92	-3029.92	1	1	1	-3029.92	-3029.92	0.998872	1	0.2	1	1	0.09	1	1
ENSACAG00000002786	ENSACAP00000002840.3	irf2	Green Anole	1	-2064.41	-2064.41	1	1	1	-2064.5	-2064.5	1	1	0.12	1	1	0.04	1	1
ENSACAG00000002889	ENSACAP00000002841.3	usp38	Green Anole	1	-5888.45	-5888.45	1	1	1	-5888.45	-5888.45	1	1	0	1	1	0.07	1	1
ENSACAG00000002932	ENSACAP00000002842.3	tprg1	Green Anole	1	-1832.55	-1832.55	0.993617	1	134.406	-1832.04	-1830.56	1	1	0	1	1	0.23	1	1
ENSACAG00000002895	ENSACAP00000002850.2	ublcp1	Green Anole	1	-1644.92	-1644.92	0.996808	1	1	-1644.92	-1644.92	1	1	0	1	1	0	1	1
ENSACAG00000002827	ENSACAP00000002857.3	rubcn	Green Anole	1	-5577.39	-5577.39	0.99563	1	1	-5577.36	-5577.36	1	1	0	1	1	0	1	1
ENSACAG00000002951	ENSACAP00000002862.2	sh3d19	Green Anole	1	-6427.99	-6427.99	1	1	1	-6427.99	-6427.99	1	1	0.08	1	1	0.35	1	1
ENSACAG00000002729	ENSACAP00000002866.3	fbh1	Green Anole	1	-4135.88	-4135.88	1	1	1	-4135.88	-4135.88	1	1	0.13	1	1	0.16	1	1
ENSACAG00000002880	ENSACAP00000002873.2	twf1	Green Anole	1	-2028.94	-2028.94	1	1	1	-2028.94	-2028.94	1	1	0	1	1	0	1	1
ENSACAG00000002903	ENSACAP00000002875.2	-	-	1	-3623.45	-3623.45	1	1	1	-3625.39	-3625.39	1	1	0.78	1	1	0.2	1	1
ENSACAG00000002934	ENSACAP00000002878.3	coq5	Green Anole	1	-2059.06	-2059.06	1	1	1	-2059.06	-2059.06	1	1	0.06	1	1	0.21	1	1
ENSACAG00000002886	ENSACAP00000002886.1	akt2	Green Anole	1	-2645.56	-2645.56	0.993924	1	1	-2645.56	-2645.56	1	1	0	1	1	0	1	1
ENSACAG00000002920	ENSACAP00000002889.2	syt11	Green Anole	1	-2547.65	-2547.65	1	1	1	-2547.66	-2547.66	1	1	0.04	1	1	0	1	1
ENSACAG00000002976	ENSACAP00000002896.3	dctn6	Green Anole	1	-1068.96	-1068.96	1	1	2.1907	-1068.96	-1068.96	1	1	0	1	1	1	1	1
ENSACAG00000002940	ENSACAP00000002908.2	nr1h3	Green Anole	1	-2372.58	-2372.58	1	1	1	-2372.58	-2372.58	1	1	0	1	1	0.03	1	1
ENSACAG00000002921	ENSACAP00000002914.3	tox4	Green Anole	1	-3793.82	-3793.82	1	1	2.02861	-3793.36	-3793.37	0.897742	1	0	1	1	0.15	1	1
ENSACAG00000003018	ENSACAP00000002915.2	tmub1	Green Anole	1	-2129.08	-2129.08	1	1	1	-2130.77	-2130.77	1	1	3.89	0.46184	1	0.06	1	1
ENSACAG00000003004	ENSACAP00000002917.2	c19orf47	Green Anole	1	-2590.48	-2590.48	1	1	1	-2590.48	-2590.48	1	1	0.08	1	1	0	1	1
ENSACAG00000002955	ENSACAP00000002918.3	gab1	Green Anole	1	-3905.15	-3905.15	1	1	14.2149	-3904.92	-3904.98	0.732545	1	0	1	1	0.19	1	1
ENSACAG00000002994	ENSACAP00000002920.2	vps52	Green Anole	1	-3896.78	-3896.78	1	1	1	-3896.78	-3896.78	1	1	0	1	1	0.02	1	1
ENSACAG00000002823	ENSACAP00000002921.3	cstf3	Green Anole	1	-3737.89	-3737.89	0.997477	1	1	-3737.89	-3737.89	0.998872	1	0	1	1	0	1	1
ENSACAG00000002652	ENSACAP00000002922.3	plcb1	Green Anole	1	-5978.45	-5978.45	1	1	1	-5978.45	-5978.45	1	1	0.06	1	1	0	1	1
ENSACAG00000003027	ENSACAP00000002923.3	cdkal1	Green Anole	1	-2932.3	-2932.3	1	1	1	-2932.3	-2932.3	1	1	0	1	1	0.03	1	1
ENSACAG00000002964	ENSACAP00000002926.2	-	-	1	-2782.5	-2782.5	1	1	1	-2782.53	-2782.53	1	1	0.1	1	1	0	1	1
ENSACAG00000002899	ENSACAP00000002927.3	aldh7a1	Green Anole	27.3682	-3236.14	-3236.15	0.88467	1	1	-3236.15	-3236.15	1	1	0.15	1	1	0	1	1
ENSACAG00000002991	ENSACAP00000002928.3	entpd3	Green Anole	1	-2789.08	-2789.08	1	1	1	-2788.92	-2788.92	1	1	0	1	1	0.07	1	1
ENSACAG00000002646	ENSACAP00000002930.2	-	-	1	-4218.22	-4218.22	1	1	1	-4218.22	-4218.22	1	1	0.19	1	1	0.22	1	1
ENSACAG00000002966	ENSACAP00000002931.3	rnf145	Green Anole	1	-3672.19	-3672.19	1	1	1	-3672.19	-3672.19	1	1	0	1	1	0.05	1	1
ENSACAG00000003036	ENSACAP00000002936.2	hint2	Green Anole	1	-1430.8	-1430.8	1	1	1	-1429.64	-1429.64	1	1	0.06	1	1	0.12	1	1
ENSACAG00000002944	ENSACAP00000002937.3	ptpn11	Green Anole	1	-3291.18	-3291.18	1	1	1	-3291.18	-3291.18	1	1	0	1	1	0	1	1
ENSACAG00000002808	ENSACAP00000002938.2	aars1	Green Anole	1	-6472.34	-6472.34	1	1	1	-6472.08	-6472.08	1	1	0.03	1	1	0.05	1	1
ENSACAG00000003065	ENSACAP00000002943.3	cbr3	Human	1	-2506.56	-2506.56	1	1	1	-2506.56	-2506.56	1	1	0.64	1	1	0.49	1	1
ENSACAG00000003051	ENSACAP00000002948.2	rps11	Green Anole	1.57666	-816.362	-816.362	1	1	1	-816.362	-816.362	1	1	1	1	1	0	1	1
ENSACAG00000002636	ENSACAP00000002950.2	nckap1	Green Anole	1	-5763.29	-5763.29	1	1	1	-5763.29	-5763.29	1	1	0	1	1	0	1	1
ENSACAG00000002779	ENSACAP00000002954.2	cdh1	Green Anole	274.069	-9872.06	-9872.79	0.227216	1	1	-9872.79	-9872.79	0.998872	1	238.62	0.0159145	0.988358	92.05	0.000952	0.227294
ENSACAG00000003019	ENSACAP00000002956.2	abhd4	Green Anole	1	-1963.11	-1963.11	1	1	111.533	-1962.9	-1962.99	0.671984	1	0	1	1	0.08	1	1
ENSACAG00000003059	ENSACAP00000002957.1	med20	Human	2.75343	-1064.46	-1064.46	1	1	1	-1064.46	-1064.46	1	1	1	1	1	0	1	1
ENSACAG00000003067	ENSACAP00000002959.2	pde12	Green Anole	1	-3605	-3605	1	1	1	-3604.76	-3604.76	0.998872	1	0.17	1	1	0.13	1	1
ENSACAG00000003031	ENSACAP00000002961.2	cdk8	Green Anole	2.16249	-2158.05	-2158.05	1	1	1	-2158.05	-2158.06	0.885238	1	1	1	1	0	1	1
ENSACAG00000003044	ENSACAP00000002962.2	tmx4	Green Anole	1	-2362.32	-2362.32	1	1	1	-2362.32	-2362.32	1	1	0.67	1	1	0.12	1	1
ENSACAG00000003078	ENSACAP00000002965.1	dad1	Green Anole	1	-942.185	-942.185	1	1	1	-942.185	-942.185	1	1	0	1	1	0.14	1	1
ENSACAG00000002995	ENSACAP00000002969.2	rnf10	Green Anole	1	-5338.4	-5338.4	1	1	1	-5338.4	-5338.4	1	1	0.09	1	1	0.16	1	1
ENSACAG00000003082	ENSACAP00000002970.3	gtdc1	Green Anole	1	-1870.92	-1870.92	1	1	345.847	-1870.98	-1871.03	0.753267	1	0.35	1	1	>1000	0.256131	1
ENSACAG00000003037	ENSACAP00000002978.2	pld3	Green Anole	1.62548	-3408.75	-3408.75	0.922054	1	1	-3410.78	-3410.78	1	1	0.43	1	1	0.1	1	1
ENSACAG00000003049	ENSACAP00000002980.3	rpl14	Green Anole	1	-957.656	-957.656	1	1	1	-957.656	-957.656	1	1	1	1	1	0	1	1
ENSACAG00000003098	ENSACAP00000002981.3	s1pr1	Green Anole	1	-1987.95	-1987.95	1	1	1	-1987.78	-1987.78	1	1	0	1	1	0.07	1	1
ENSACAG00000003085	ENSACAP00000002982.3	-	-	95.1332	-1199.12	-1199.35	0.495057	1	94.3346	-1198.6	-1198.89	0.445079	1	0.39	1	1	>1000	0.302857	1
ENSACAG00000003048	ENSACAP00000002984.3	zfyve27	Green Anole	1	-2621.76	-2621.76	0.998872	1	1	-2621.69	-2621.69	1	1	0	1	1	0.12	1	1
ENSACAG00000003079	ENSACAP00000002985.3	bysl	Green Anole	1	-2743.15	-2743.15	1	1	1	-2743.15	-2743.15	1	1	0	1	1	0.21	1	1
ENSACAG00000003080	ENSACAP00000002988.2	gtf2e2	Green Anole	1	-1525.31	-1525.31	1	1	1	-1525.31	-1525.31	1	1	0	1	1	0	1	1
ENSACAG00000003104	ENSACAP00000002992.3	bloc1s5	Chicken	1	-1026.95	-1026.95	1	1	1	-1026.95	-1026.95	1	1	0	1	1	0.12	1	1
ENSACAG00000002861	ENSACAP00000002993.3	thbs2	Green Anole	1	-5001.89	-5001.91	0.83858	1	1	-5001.91	-5001.91	1	1	0.05	1	1	0.03	1	1
ENSACAG00000003084	ENSACAP00000002994.2	hao1	Green Anole	1	-2274.02	-2274.02	1	1	1	-2274.02	-2274.02	1	1	0.11	1	1	0.1	1	1
ENSACAG00000003118	ENSACAP00000003001.1	pomgnt2	Green Anole	1	-3380.33	-3380.33	1	1	1	-3380.33	-3380.33	1	1	0	1	1	0.02	1	1
ENSACAG00000003116	ENSACAP00000003005.2	c12orf66	Green Anole	1	-2535.94	-2535.94	1	1	1	-2535.93	-2535.93	1	1	0	1	1	0.05	1	1
ENSACAG00000002848	ENSACAP00000003008.2	bcr	Green Anole	1	-9832.93	-9832.93	1	1	1	-9832.93	-9832.93	1	1	0.07	1	1	0.05	1	1
ENSACAG00000003028	ENSACAP00000003013.3	acp2	Green Anole	1	-2621.83	-2621.83	1	1	1	-2621.83	-2621.83	1	1	0	1	1	0.17	1	1
ENSACAG00000003124	ENSACAP00000003014.2	slc30a7	Green Anole	1	-2057.72	-2057.72	1	1	1	-2060.08	-2060.08	1	1	0.85	1	1	0.08	1	1
ENSACAG00000003047	ENSACAP00000003017.3	gramd2b	Human	1	-1698.42	-1698.42	1	1	1	-1698.42	-1698.42	1	1	0	1	1	0.13	1	1
ENSACAG00000003096	ENSACAP00000003021.3	cabp1	Green Anole	1	-1293.15	-1293.15	1	1	1	-1294.22	-1294.22	1	1	0.38	1	1	0	1	1
ENSACAG00000002943	ENSACAP00000003022.2	gtpbp4	Green Anole	1	-3704.74	-3704.74	1	1	1	-3704.74	-3704.74	1	1	0.07	1	1	0.12	1	1
ENSACAG00000003074	ENSACAP00000003023.2	cnppd1	Green Anole	1	-2587.3	-2587.3	1	1	1	-2588	-2588	1	1	0.32	1	1	0.05	1	1
ENSACAG00000003122	ENSACAP00000003032.3	mau2	Green Anole	1	-4288.46	-4288.46	1	1	1	-4288.46	-4288.46	1	1	0	1	1	0.02	1	1
ENSACAG00000003041	ENSACAP00000003036.2	hipk3	Green Anole	1	-6603.53	-6603.53	1	1	1	-6602.82	-6602.82	1	1	0.1	1	1	0.2	1	1
ENSACAG00000003140	ENSACAP00000003037.2	mlec	Green Anole	1	-1541.83	-1541.83	1	1	1	-1541.83	-1541.83	1	1	0	1	1	0	1	1
ENSACAG00000003026	ENSACAP00000003040.2	med24	Green Anole	1	-4269.85	-4269.85	1	1	1	-4269.85	-4269.85	1	1	0	1	1	0	1	1
ENSACAG00000003132	ENSACAP00000003042.3	ddb2	Green Anole	1	-2661.73	-2661.73	1	1	1	-2661.73	-2661.73	1	1	0.19	1	1	0.26	1	1
ENSACAG00000003163	ENSACAP00000003047.2	gtf2a2	Green Anole	1	-562.622	-562.622	1	1	1	-562.622	-562.622	1	1	0	1	1	0	1	1
ENSACAG00000003135	ENSACAP00000003048.3	znf608	Green Anole	1	-5658.14	-5658.14	1	1	1.55217	-5658.04	-5658.04	0.929552	1	0.09	1	1	0.19	1	1
ENSACAG00000003020	ENSACAP00000003049.3	gdi2	Green Anole	1	-2435.85	-2435.85	1	1	1	-2435.85	-2435.85	1	1	0	1	1	0	1	1
ENSACAG00000003130	ENSACAP00000003050.3	usp12	Green Anole	1	-1736.52	-1736.52	1	1	1	-1736.52	-1736.52	1	1	0	1	1	0	1	1
ENSACAG00000003166	ENSACAP00000003069.2	bnip2	Green Anole	1	-2020.66	-2020.66	1	1	1	-2022.5	-2022.5	1	1	0.45	1	1	0.1	1	1
ENSACAG00000003184	ENSACAP00000003071.3	nhej1	Green Anole	1	-2055.55	-2055.55	1	1	1	-2055.55	-2055.55	1	1	0.31	1	1	0.17	1	1
ENSACAG00000003169	ENSACAP00000003073.2	rpl21	Green Anole	1	-1251.9	-1251.9	1	1	1	-1251.9	-1251.9	1	1	1	1	1	0	1	1
ENSACAG00000003170	ENSACAP00000003076.2	taf8	Green Anole	1	-1332.74	-1332.74	1	1	16.5591	-1331.93	-1331.99	0.72691	1	0	1	1	0.05	1	1
ENSACAG00000003103	ENSACAP00000003083.2	wdr5b	Green Anole	1	-1852.5	-1852.5	1	1	1	-1852.5	-1852.5	1	1	0	1	1	0	1	1
ENSACAG00000003093	ENSACAP00000003084.3	dnajc10	Green Anole	1	-2602.57	-2602.57	1	1	1	-2602.57	-2602.57	1	1	0.06	1	1	0.12	1	1
ENSACAG00000003191	ENSACAP00000003085.2	id4	Green Anole	1	-833.363	-833.363	0.998872	1	1	-833.363	-833.363	1	1	0	1	1	0	1	1
ENSACAG00000003151	ENSACAP00000003089.2	utp4	Green Anole	26.7759	-4954.45	-4958.16	0.00650653	0.862043	1	-4957.52	-4957.52	1	1	11.75	0.119458	1	0.11	1	1
ENSACAG00000003107	ENSACAP00000003090.3	mipep	Green Anole	1	-3993.07	-3993.07	1	1	1	-3994.08	-3994.08	1	1	0.39	1	1	0.03	1	1
ENSACAG00000002970	ENSACAP00000003091.3	mtr	Green Anole	1	-6881.42	-6881.42	1	1	1	-6881.42	-6881.42	1	1	0.23	1	1	0.09	1	1
ENSACAG00000003141	ENSACAP00000003097.3	crtac1	Green Anole	1	-3432.64	-3432.64	1	1	1	-3432.64	-3432.64	1	1	0	1	1	0.08	1	1
ENSACAG00000003164	ENSACAP00000003098.3	kynu	Green Anole	1	-2669.21	-2669.21	1	1	1.13652	-2669.15	-2669.15	0.981222	1	0.05	1	1	0.37	1	1
ENSACAG00000003155	ENSACAP00000003099.2	wdr37	Green Anole	1	-2506.14	-2506.14	0.996432	1	2.5217	-2505.13	-2505.14	0.897171	1	0	1	1	0.07	1	1
ENSACAG00000003173	ENSACAP00000003100.1	snrpa1	Green Anole	1	-1437.05	-1437.05	1	1	1	-1437.05	-1437.05	1	1	0	1	1	0	1	1
ENSACAG00000003171	ENSACAP00000003104.2	-	-	18.6444	-1903.41	-1903.54	0.605397	1	1	-1904.34	-1904.34	1	1	0.2	1	1	0	1	1
ENSACAG00000003094	ENSACAP00000003105.3	map3k4	Green Anole	1	-7741.82	-7741.82	1	1	1	-7741.82	-7741.82	1	1	0	1	1	0.02	1	1
ENSACAG00000003174	ENSACAP00000003107.3	pum3	Green Anole	1	-3889.26	-3889.26	1	1	1	-3889.26	-3889.26	1	1	0.1	1	1	0.16	1	1
ENSACAG00000003128	ENSACAP00000003108.2	specc1l	Chicken	1	-6215.57	-6215.57	1	1	1	-6215.57	-6215.57	1	1	0.09	1	1	0.07	1	1
ENSACAG00000003021	ENSACAP00000003110.3	aplp2	Green Anole	1	-4274.6	-4274.6	1	1	1	-4274.6	-4274.6	1	1	0	1	1	0.03	1	1
ENSACAG00000003154	ENSACAP00000003112.2	xpot	Green Anole	1	-5345.99	-5345.99	1	1	1.06961	-5345.91	-5345.91	0.991115	1	0	1	1	0.1	1	1
ENSACAG00000003162	ENSACAP00000003114.3	pacsin3	Green Anole	1	-2459.36	-2459.36	1	1	1	-2459.36	-2459.36	1	1	0	1	1	0	1	1
ENSACAG00000003144	ENSACAP00000003118.2	slu7	Green Anole	1	-2867.85	-2867.85	1	1	1	-2867.85	-2867.85	1	1	0	1	1	0.08	1	1
ENSACAG00000003035	ENSACAP00000003122.3	trappc11	Green Anole	2.25264	-6043.25	-6043.26	0.905425	1	1	-6043.83	-6043.83	1	1	0.2	1	1	0.02	1	1
ENSACAG00000003214	ENSACAP00000003126.2	jpt2	Green Anole	18.2898	-1456.72	-1456.83	0.646138	1	1	-1455.7	-1455.7	1	1	0.51	1	1	0.38	1	1
ENSACAG00000003196	ENSACAP00000003129.2	paxbp1	Green Anole	1	-3226.08	-3226.08	1	1	1	-3226.08	-3226.08	1	1	0	1	1	0.08	1	1
ENSACAG00000003216	ENSACAP00000003130.3	gtf3a	Green Anole	1	-2280.15	-2280.15	1	1	1	-2280.15	-2280.15	1	1	0	1	1	0	1	1
ENSACAG00000003167	ENSACAP00000003137.3	csnk1g3	Green Anole	1	-2906.31	-2906.33	0.841954	1	1	-2906.32	-2906.4	0.69636	1	0	1	1	0	1	1
ENSACAG00000003158	ENSACAP00000003139.2	cdc14a	Green Anole	1	-3395.61	-3395.61	1	1	1	-3395.61	-3395.61	1	1	0	1	1	0.03	1	1
ENSACAG00000003186	ENSACAP00000003142.3	acads	Green Anole	1	-2634.41	-2634.41	1	1	1	-2634.41	-2634.41	1	1	0	1	1	0.03	1	1
ENSACAG00000003212	ENSACAP00000003143.3	otud6b	Green Anole	1	-1831.7	-1831.7	1	1	114.692	-1827.96	-1828.68	0.231087	1	0	1	1	>1000	0.105813	1
ENSACAG00000003193	ENSACAP00000003150.3	supt16h	Green Anole	1	-6074.93	-6074.93	1	1	1	-6074.93	-6074.93	1	1	0	1	1	170.74	0.00255064	0.434484
ENSACAG00000003160	ENSACAP00000003152.2	psmd3	Green Anole	1	-2888.77	-2888.77	1	1	1	-2888.74	-2889.96	0.118555	1	0	1	1	0.04	1	1
ENSACAG00000003189	ENSACAP00000003158.3	c2cd2	Green Anole	1	-4365.27	-4365.27	1	1	1	-4364.92	-4364.92	1	1	0.37	1	1	0.38	1	1
ENSACAG00000003176	ENSACAP00000003159.3	prpf3	Green Anole	1	-3987.09	-3987.09	1	1	1	-3986.94	-3986.94	1	1	0	1	1	0.02	1	1
ENSACAG00000003273	ENSACAP00000003163.2	ormdl3	Human	1	-825.276	-825.276	1	1	1	-825.276	-825.276	1	1	0	1	1	0	1	1
ENSACAG00000003233	ENSACAP00000003164.2	dek	Green Anole	1	-1998.04	-1998.04	1	1	1	-1998.04	-1998.04	1	1	0	1	1	0.26	1	1
ENSACAG00000003282	ENSACAP00000003166.2	pwwp2a	Green Anole	1	-2432.65	-2432.65	1	1	1	-2432.65	-2432.65	1	1	0	1	1	0.2	1	1
ENSACAG00000003237	ENSACAP00000003169.2	ppp2cb	Green Anole	4.62614	-1554.51	-1554.51	1	1	1	-1554.51	-1554.51	1	1	1	1	1	0	1	1
ENSACAG00000003281	ENSACAP00000003170.3	ciart	Green Anole	1	-2038.23	-2038.23	1	1	1	-2038.15	-2038.15	1	1	0.17	1	1	0.1	1	1
ENSACAG00000002884	ENSACAP00000003172.3	pik3cb	Green Anole	1	-5536.02	-5536.02	1	1	1	-5536.02	-5536.02	1	1	0	1	1	31.77	0.0582671	1
ENSACAG00000003120	ENSACAP00000003175.3	csde1	Green Anole	1	-3682.64	-3682.64	1	1	1	-3682.64	-3682.64	0.998872	1	0	1	1	0	1	1
ENSACAG00000003256	ENSACAP00000003177.1	lnx2	Green Anole	1	-3620.56	-3620.56	1	1	1	-3620.56	-3620.56	1	1	0.14	1	1	0	1	1
ENSACAG00000003242	ENSACAP00000003179.3	upb1	Green Anole	1	-2719	-2719	1	1	1	-2718.57	-2718.57	1	1	0.03	1	1	0.14	1	1
ENSACAG00000003202	ENSACAP00000003180.3	gsk3a	Green Anole	1	-2358.42	-2358.42	1	1	1	-2358.7	-2358.7	1	1	0.05	1	1	0.05	1	1
ENSACAG00000003205	ENSACAP00000003183.3	clint1	Green Anole	1	-3502.74	-3502.74	1	1	1	-3502.74	-3502.74	1	1	0.07	1	1	0.08	1	1
ENSACAG00000003288	ENSACAP00000003184.3	clhc1	Green Anole	1	-4287.23	-4287.23	1	1	1	-4287.23	-4287.23	1	1	0.51	1	1	0.33	1	1
ENSACAG00000003254	ENSACAP00000003190.2	spon1	Green Anole	1	-4452.91	-4452.91	1	1	1	-4452.89	-4452.89	1	1	0	1	1	0.03	1	1
ENSACAG00000002949	ENSACAP00000003198.2	macf1	Human	1	-12251.8	-12251.8	1	1	1	-12251.8	-12251.8	1	1	0.03	1	1	0.01	1	1
ENSACAG00000003222	ENSACAP00000003203.3	-	-	2.50553	-7406.13	-7406.18	0.746043	1	1	-7406.93	-7406.93	1	1	0.43	1	1	0.19	1	1
ENSACAG00000003264	ENSACAP00000003204.3	sppl3	Green Anole	1	-1920.95	-1920.95	1	1	1	-1920.95	-1920.95	1	1	0	1	1	0	1	1
ENSACAG00000003302	ENSACAP00000003208.2	rps27a	Chicken	1	-880.049	-880.049	1	1	1	-880.049	-880.049	1	1	1	1	1	0	1	1
ENSACAG00000003286	ENSACAP00000003212.3	ttc1	Green Anole	1	-1633.71	-1633.71	1	1	1	-1634.26	-1634.26	1	1	0.67	1	1	0.24	1	1
ENSACAG00000003294	ENSACAP00000003215.2	sike1	Green Anole	1	-1212.82	-1212.82	1	1	1	-1212.66	-1212.66	1	1	0	1	1	0.2	1	1
ENSACAG00000003252	ENSACAP00000003227.2	msto1	Green Anole	1	-4817.36	-4817.36	0.998872	1	1.27737	-4817.36	-4817.36	0.939723	1	0.1	1	1	0.18	1	1
ENSACAG00000003346	ENSACAP00000003230.2	ywhag	Green Anole	1	-1066.25	-1066.25	1	1	1	-1066.25	-1066.25	1	1	0	1	1	0	1	1
ENSACAG00000003255	ENSACAP00000003231.1	pgk2	Chicken	1	-2630.25	-2630.25	1	1	1	-2630.46	-2630.46	1	1	0.04	1	1	0.04	1	1
ENSACAG00000003311	ENSACAP00000003233.3	dnajc17	Green Anole	1	-1723.14	-1723.14	1	1	1	-1723.14	-1723.14	1	1	0	1	1	0.06	1	1
ENSACAG00000003336	ENSACAP00000003240.2	-	-	1	-2824.55	-2824.55	1	1	1	-2824.55	-2824.55	1	1	0	1	1	0	1	1
ENSACAG00000003232	ENSACAP00000003243.2	tbk1	Green Anole	1	-3975.88	-3975.88	1	1	1	-3975.88	-3975.88	1	1	0.07	1	1	0	1	1
ENSACAG00000003330	ENSACAP00000003247.3	thg1l	Green Anole	1	-1968.75	-1968.75	1	1	3.93658	-1968.71	-1968.74	0.811406	1	0.21	1	1	0.7	1	1
ENSACAG00000003208	ENSACAP00000003250.3	arhgef12	Green Anole	999	-9340.33	-9348.18	7.41e-05	0.0736333	1	-9348.18	-9348.18	1	1	917.98	0.000124	0.0622306	6	0.132361	1
ENSACAG00000003344	ENSACAP00000003264.3	wdtc1	Green Anole	1	-4018.05	-4018.05	1	1	1	-4018.05	-4018.05	1	1	0	1	1	0.02	1	1
ENSACAG00000003368	ENSACAP00000003265.2	anapc10	Chicken	1	-983.065	-983.065	1	1	1	-983.065	-983.065	1	1	0	1	1	0	1	1
ENSACAG00000003360	ENSACAP00000003270.2	rab12	Green Anole	1	-1277.15	-1277.15	1	1	1	-1277.15	-1277.15	1	1	0	1	1	0	1	1
ENSACAG00000003325	ENSACAP00000003279.3	-	-	1	-2756.05	-2756.05	1	1	1	-2756.05	-2756.05	1	1	0	1	1	0	1	1
ENSACAG00000003355	ENSACAP00000003286.3	zfyve19	Green Anole	1	-2575.6	-2575.6	1	1	1	-2575.6	-2575.6	1	1	0.13	1	1	0	1	1
ENSACAG00000003290	ENSACAP00000003287.3	rtca	Green Anole	1	-2263.06	-2263.06	1	1	1	-2263.06	-2263.06	1	1	0	1	1	0	1	1
ENSACAG00000003362	ENSACAP00000003288.3	-	-	1	-3195.82	-3195.82	1	1	1.25067	-3194.43	-3194.43	0.906081	1	0.13	1	1	0.51	1	1
ENSACAG00000003289	ENSACAP00000003290.3	gsr	Green Anole	302.759	-2997.06	-3000.83	0.0060443	0.862043	1	-3000.83	-3000.83	1	1	174.1	0.00508878	0.610624	0.13	1	1
ENSACAG00000003412	ENSACAP00000003294.2	ndufs5	Green Anole	1	-911.296	-911.296	1	1	1	-911.359	-911.359	1	1	0.36	1	1	0.29	1	1
ENSACAG00000003347	ENSACAP00000003296.2	dap3	Green Anole	1	-2855.95	-2855.95	1	1	1	-2855.71	-2855.71	1	1	0.21	1	1	0.2	1	1
ENSACAG00000003345	ENSACAP00000003300.3	epc2	Green Anole	1	-3961.65	-3961.65	1	1	1	-3962.17	-3962.17	1	1	0.21	1	1	0	1	1
ENSACAG00000003418	ENSACAP00000003301.3	prorsd1p	Chicken	1	-1208.51	-1208.51	1	1	1	-1208.3	-1208.3	1	1	0	1	1	0.17	1	1
ENSACAG00000003225	ENSACAP00000003302.3	plg	Green Anole	1	-5090.59	-5090.59	1	1	1	-5091.3	-5091.3	1	1	0.22	1	1	0.19	1	1
ENSACAG00000003382	ENSACAP00000003309.2	prdx2	Green Anole	1	-1187.72	-1187.72	1	1	1	-1187.72	-1187.72	1	1	0	1	1	0	1	1
ENSACAG00000003410	ENSACAP00000003314.2	gnptg	Green Anole	1	-2423.29	-2423.29	1	1	1	-2423.28	-2423.28	1	1	8.34	0.109713	1	0.06	1	1
ENSACAG00000003307	ENSACAP00000003316.3	-	-	1	-2706.24	-2706.24	1	1	1	-2706.24	-2706.24	0.998872	1	0	1	1	0	1	1
ENSACAG00000003389	ENSACAP00000003318.3	-	-	1	-2378.22	-2378.22	1	1	1	-2378.22	-2378.22	1	1	0	1	1	0	1	1
ENSACAG00000003403	ENSACAP00000003321.2	prkab1	Green Anole	1	-1522.37	-1522.37	1	1	1	-1522.37	-1522.37	1	1	0	1	1	0	1	1
ENSACAG00000003396	ENSACAP00000003322.3	gns	Green Anole	1	-3027.84	-3027.84	1	1	1	-3028.5	-3028.5	1	1	0.21	1	1	0.04	1	1
ENSACAG00000003414	ENSACAP00000003325.3	b4galt1	Green Anole	1	-1992.69	-1992.69	1	1	1.97832	-1992.69	-1992.69	0.950666	1	0	1	1	0.3	1	1
ENSACAG00000003439	ENSACAP00000003327.2	arrdc1	Green Anole	1	-2671.8	-2671.8	1	1	1	-2671.8	-2671.8	0.996808	1	0	1	1	0.05	1	1
ENSACAG00000003427	ENSACAP00000003328.3	ppic	Green Anole	1	-1277.03	-1277.03	1	1	1	-1276.54	-1276.54	1	1	>1000	0.411143	1	0.22	1	1
ENSACAG00000003445	ENSACAP00000003329.2	ube2i	Green Anole	999	-942.659	-942.851	0.535348	1	1.6479	-944.122	-944.122	1	1	>1000	0.305004	1	1	1	1
ENSACAG00000003423	ENSACAP00000003332.2	slc22a3	Green Anole	1	-3234.8	-3234.8	1	1	1	-3234.8	-3234.8	0.997477	1	0	1	1	0.05	1	1
ENSACAG00000003424	ENSACAP00000003334.3	ubn2	Green Anole	1	-3827.34	-3827.34	0.998872	1	1	-3827.34	-3827.34	0.998872	1	0	1	1	0.12	1	1
ENSACAG00000003409	ENSACAP00000003336.2	dbt	Green Anole	1	-3218.61	-3218.61	1	1	1	-3218.61	-3218.61	1	1	0	1	1	0.08	1	1
ENSACAG00000003426	ENSACAP00000003340.2	ndufv2	Green Anole	1	-1394.73	-1394.73	1	1	1	-1394.73	-1394.73	1	1	0	1	1	0	1	1
ENSACAG00000003440	ENSACAP00000003342.2	fam92a	Green Anole	1	-1487.81	-1487.81	1	1	13.248	-1487.8	-1487.81	0.938135	1	0.09	1	1	0.12	1	1
ENSACAG00000003435	ENSACAP00000003344.2	tspan2	Green Anole	1	-1175.31	-1175.31	1	1	2.28818	-1175.31	-1175.31	1	1	0	1	1	1	1	1
ENSACAG00000003447	ENSACAP00000003348.3	-	-	1	-2675.11	-2675.11	1	1	1	-2676.31	-2676.31	1	1	0.17	1	1	0	1	1
ENSACAG00000003450	ENSACAP00000003351.2	rusc1	Green Anole	1	-4914.13	-4914.13	1	1	1	-4914.13	-4914.13	1	1	0.14	1	1	0.21	1	1
ENSACAG00000003341	ENSACAP00000003355.3	copb2	Green Anole	1	-4867.85	-4867.85	1	1	1	-4867.85	-4867.85	0.998404	1	0	1	1	0	1	1
ENSACAG00000003438	ENSACAP00000003356.2	-	-	1	-4533.05	-4533.05	1	1	1	-4533.03	-4533.03	1	1	0.04	1	1	0.11	1	1
ENSACAG00000003331	ENSACAP00000003359.2	-	-	1	-7871.38	-7871.38	1	1	1	-7871.38	-7871.38	1	1	0.07	1	1	0.06	1	1
ENSACAG00000003470	ENSACAP00000003361.3	oaf	Green Anole	1	-1832.82	-1832.82	1	1	77.2007	-1825.74	-1832.44	0.000251	0.0997753	0.28	1	1	72.39	0.000237	0.0943601
ENSACAG00000003430	ENSACAP00000003366.3	orc4	Green Anole	1	-2530.81	-2530.81	1	1	1	-2530.81	-2530.81	1	1	0	1	1	0.1	1	1
ENSACAG00000003476	ENSACAP00000003370.2	nip7	Green Anole	1	-1153.48	-1153.48	1	1	1	-1153.48	-1153.48	1	1	0	1	1	0	1	1
ENSACAG00000003475	ENSACAP00000003371.3	mri1	Green Anole	1	-2178.02	-2178.02	1	1	1	-2178.02	-2178.02	1	1	0	1	1	0.16	1	1
ENSACAG00000003448	ENSACAP00000003373.3	kctd5	Green Anole	1	-1642.97	-1642.97	1	1	1	-1643.46	-1643.46	1	1	0.12	1	1	0.11	1	1
ENSACAG00000003428	ENSACAP00000003380.3	hook2	Green Anole	1	-4248.38	-4248.38	1	1	1	-4248.3	-4248.3	1	1	0	1	1	0.09	1	1
ENSACAG00000003425	ENSACAP00000003382.3	ggt5	Human	1	-5017.67	-5017.67	1	1	1.34179	-5016.4	-5016.42	0.836757	1	0.1	1	1	0.52	1	1
ENSACAG00000003402	ENSACAP00000003383.3	atp1a1	Green Anole	1	-5623.77	-5623.77	1	1	1	-5623.76	-5623.76	1	1	0	1	1	0.02	1	1
ENSACAG00000003477	ENSACAP00000003385.2	lemd3	Green Anole	1	-4462.61	-4462.61	1	1	1	-4462.61	-4462.61	1	1	>1000	0.0446789	1	0.08	1	1
ENSACAG00000003453	ENSACAP00000003389.3	ak2	Green Anole	1	-1520.11	-1520.11	1	1	1	-1520.11	-1520.11	1	1	0	1	1	0	1	1
ENSACAG00000003386	ENSACAP00000003393.2	abce1	Green Anole	1	-3066.14	-3066.14	1	1	1	-3066.14	-3066.14	1	1	0	1	1	0	1	1
ENSACAG00000003444	ENSACAP00000003395.2	smu1	Green Anole	1	-2775.96	-2775.96	1	1	1	-2775.96	-2775.96	1	1	0	1	1	0	1	1
ENSACAG00000003455	ENSACAP00000003397.3	luc7l2	Chicken	1	-2191.18	-2191.18	1	1	1	-2191.18	-2191.18	1	1	0.1	1	1	0	1	1
ENSACAG00000003486	ENSACAP00000003398.3	taf6l	Green Anole	55.7297	-3834.69	-3834.72	0.801819	1	1	-3834.5	-3834.5	1	1	0.04	1	1	0.04	1	1
ENSACAG00000003460	ENSACAP00000003401.2	ankrd12	Green Anole	1	-8814.33	-8814.33	1	1	1	-8814.33	-8814.33	1	1	0.17	1	1	0.2	1	1
ENSACAG00000003497	ENSACAP00000003403.3	terf2	Green Anole	1.29805	-3896.55	-3896.55	0.984123	1	51.3462	-3873.17	-3896.18	1.17e-11	2.33e-08	0.61	1	1	25.82	1.17e-09	2.32e-06
ENSACAG00000003523	ENSACAP00000003410.3	-	-	1	-886.262	-886.262	1	1	1	-885.918	-885.918	1	1	0.36	1	1	0.38	1	1
ENSACAG00000003498	ENSACAP00000003411.3	trmt13	Green Anole	1	-2615.37	-2615.37	1	1	1	-2615.22	-2615.22	1	1	0.33	1	1	0.31	1	1
ENSACAG00000003522	ENSACAP00000003413.3	cyb5b	Green Anole	1	-962.015	-962.015	1	1	1	-962.015	-962.015	1	1	0.15	1	1	0.17	1	1
ENSACAG00000003413	ENSACAP00000003415.3	rb1	Green Anole	1	-5124	-5124	1	1	1	-5123.99	-5124	0.920194	1	0.09	1	1	0.13	1	1
ENSACAG00000003484	ENSACAP00000003417.3	acvr2a	Green Anole	1	-2554.23	-2554.23	1	1	1	-2554.23	-2554.23	0.998872	1	0	1	1	0	1	1
ENSACAG00000003482	ENSACAP00000003423.3	tmtc4	Green Anole	1	-4046.64	-4046.64	1	1	1	-4046.64	-4046.64	1	1	0	1	1	0.06	1	1
ENSACAG00000003508	ENSACAP00000003429.2	rnf19b	Green Anole	1	-4236.98	-4236.98	1	1	1	-4237.05	-4237.05	1	1	0.05	1	1	0	1	1
ENSACAG00000003527	ENSACAP00000003435.2	-	-	1	-1319.31	-1319.31	0.997236	1	1	-1319.31	-1319.31	0.998872	1	0	1	1	0.22	1	1
ENSACAG00000003503	ENSACAP00000003437.3	pla1a	Green Anole	1	-3034.48	-3034.48	1	1	1	-3034.71	-3034.71	1	1	0.18	1	1	0.13	1	1
ENSACAG00000003556	ENSACAP00000003440.2	trir	Green Anole	1	-900.757	-900.757	1	1	72.9059	-901.461	-901.536	0.698509	1	0.74	1	1	0.73	1	1
ENSACAG00000003501	ENSACAP00000003444.3	smpd4	Green Anole	22.0775	-3453.17	-3453.18	0.876585	1	1	-3453.34	-3453.34	1	1	>1000	0.493746	1	0.06	1	1
ENSACAG00000003551	ENSACAP00000003447.2	pfdn6	Human	1	-749.87	-749.87	1	1	21.2253	-747.26	-748.943	0.0665549	1	0.08	1	1	34.3	0.0505128	1
ENSACAG00000003451	ENSACAP00000003450.2	snx2	Green Anole	1	-2561.1	-2561.1	1	1	1	-2561.1	-2561.1	1	1	0	1	1	0	1	1
ENSACAG00000003515	ENSACAP00000003459.2	poldip3	Green Anole	7.36321	-2374.93	-2374.96	0.796751	1	34.5074	-2373.86	-2375.1	0.116066	1	0.27	1	1	13.44	0.0723736	1
ENSACAG00000003517	ENSACAP00000003460.2	dnaja1	Green Anole	1	-2074.59	-2074.59	1	1	66.3371	-2074.01	-2074.06	0.759799	1	0	1	1	0.22	1	1
ENSACAG00000003538	ENSACAP00000003466.3	sirt5	Green Anole	1	-1863.38	-1863.38	1	1	1	-1863.11	-1864.21	0.13803	1	0	1	1	0.2	1	1
ENSACAG00000003492	ENSACAP00000003468.3	pdpk1	Green Anole	1	-3159.15	-3159.15	1	1	1	-3159.15	-3159.15	0.998872	1	0.04	1	1	0	1	1
ENSACAG00000003587	ENSACAP00000003473.2	-	-	1	-6070.71	-6070.71	1	1	1	-6071.2	-6071.2	1	1	0.48	1	1	0.56	1	1
ENSACAG00000003544	ENSACAP00000003474.2	smad1	Green Anole	1	-2397.72	-2397.72	1	1	1	-2397.72	-2397.72	1	1	0	1	1	0.07	1	1
ENSACAG00000003594	ENSACAP00000003478.3	vsig4	Human	1	-3689.89	-3689.89	1	1	1	-3688.93	-3688.93	1	1	0.29	1	1	0.48	1	1
ENSACAG00000003520	ENSACAP00000003480.2	ralbp1	Green Anole	1	-3639.72	-3639.72	1	1	1	-3640.51	-3640.51	1	1	0.48	1	1	0.11	1	1
ENSACAG00000003579	ENSACAP00000003484.2	rrp7a	Green Anole	1	-1913.24	-1913.24	1	1	1	-1913.24	-1913.24	1	1	0	1	1	0.19	1	1
ENSACAG00000003578	ENSACAP00000003487.3	cdc37l1	Green Anole	1	-1855.06	-1855.06	1	1	1	-1854.66	-1854.66	1	1	0.12	1	1	0.33	1	1
ENSACAG00000003495	ENSACAP00000003492.3	dclk2	Green Anole	999	-4033.58	-4039.98	0.000345	0.228866	1	-4040.37	-4040.37	1	1	>1000	0.000273	0.101749	0	1	1
ENSACAG00000003468	ENSACAP00000003494.3	rgs7	Green Anole	1	-2471.76	-2471.76	1	1	13.223	-2471.76	-2471.76	0.933646	1	0	1	1	0.3	1	1
ENSACAG00000003571	ENSACAP00000003496.2	mmadhc	Green Anole	1	-1781.25	-1781.25	1	1	1	-1781.25	-1781.25	1	1	0	1	1	0.08	1	1
ENSACAG00000003592	ENSACAP00000003498.3	mmaa	Green Anole	1	-2438.42	-2438.42	1	1	1	-2438.57	-2438.57	1	1	0.23	1	1	0	1	1
ENSACAG00000003572	ENSACAP00000003507.1	mfsd14a	Green Anole	1	-2604.51	-2604.51	1	1	1	-2604.51	-2604.51	1	1	0	1	1	0	1	1
ENSACAG00000003611	ENSACAP00000003512.3	adprhl2	Green Anole	1	-2264.82	-2264.82	1	1	1	-2265.05	-2265.05	1	1	0.25	1	1	0.12	1	1
ENSACAG00000003608	ENSACAP00000003514.3	serhl2	Green Anole	30.2226	-2652.34	-2652.92	0.27979	1	4.23349	-2652.84	-2653.06	0.506723	1	30.75	0.0546264	1	1.76	0.319402	1
ENSACAG00000003574	ENSACAP00000003517.2	ercc4	Green Anole	1	-5805.43	-5805.43	1	1	1	-5805.43	-5805.43	1	1	0.13	1	1	0.15	1	1
ENSACAG00000003636	ENSACAP00000003518.3	-	-	1	-2941.51	-2941.51	1	1	1	-2941.32	-2941.32	1	1	0.21	1	1	0.14	1	1
ENSACAG00000003605	ENSACAP00000003520.2	ak3	Green Anole	2.11656	-1449.63	-1449.69	0.737055	1	1	-1451.05	-1451.05	1	1	0.62	1	1	0.08	1	1
ENSACAG00000003613	ENSACAP00000003522.3	rnd3	Green Anole	1	-1216.45	-1216.45	1	1	2.1438	-1216.45	-1216.45	1	1	0	1	1	1	1	1
ENSACAG00000003619	ENSACAP00000003523.2	bicdl1	Green Anole	1	-2570.93	-2570.93	1	1	1	-2570.93	-2570.93	0.998872	1	0	1	1	0	1	1
ENSACAG00000003641	ENSACAP00000003524.2	-	-	1	-2480.57	-2480.57	1	1	1	-2480.57	-2480.57	1	1	0.08	1	1	0.1	1	1
ENSACAG00000003642	ENSACAP00000003525.3	rbm43	Green Anole	12.8244	-2446.34	-2447.1	0.217058	1	2.09914	-2447.85	-2447.84	1	1	3.05	0.196379	1	1	1	1
ENSACAG00000003604	ENSACAP00000003529.3	ranbp9	Green Anole	1	-3521.91	-3521.91	1	1	2.73749	-3521.54	-3521.56	0.866757	1	0	1	1	0.15	1	1
ENSACAG00000003580	ENSACAP00000003536.2	-	-	5.54276	-3759.6	-3759.74	0.595061	1	129.042	-3757.26	-3760.55	0.0103274	0.947264	0.65	1	1	57.19	0.00306646	0.481111
ENSACAG00000003564	ENSACAP00000003538.2	rgl2	Human	1	-2995.33	-2995.33	1	1	1	-2995.33	-2995.33	1	1	0.09	1	1	171.08	0.0401776	1
ENSACAG00000003634	ENSACAP00000003543.3	tcf20	Green Anole	1	-7048.8	-7048.8	1	1	1	-7048.8	-7048.8	1	1	0.1	1	1	0.02	1	1
ENSACAG00000003650	ENSACAP00000003545.3	slc22a2	Human	1	-3301.01	-3301.01	0.998872	1	1	-3301.01	-3301.01	1	1	0.11	1	1	0.13	1	1
ENSACAG00000003648	ENSACAP00000003550.3	mcur1	Green Anole	1	-2173.33	-2173.33	1	1	3.24421	-2173.14	-2173.18	0.783298	1	0.49	1	1	0.68	1	1
ENSACAG00000003640	ENSACAP00000003555.3	rcl1	Green Anole	1	-2208.18	-2208.18	1	1	1	-2208.18	-2208.18	1	1	0	1	1	0.05	1	1
ENSACAG00000003644	ENSACAP00000003556.2	nmi	Green Anole	1	-3257.08	-3257.08	1	1	1	-3257.08	-3257.08	1	1	0.24	1	1	0.35	1	1
ENSACAG00000003531	ENSACAP00000003558.3	ino80	Green Anole	1	-5574.24	-5574.24	1	1	1	-5574.24	-5574.24	1	1	0.09	1	1	0	1	1
ENSACAG00000003534	ENSACAP00000003559.2	ndufs2	Green Anole	1	-2911.65	-2911.65	1	1	1	-2911.46	-2911.46	1	1	42.51	0.0162513	0.99878	>1000	0.0756712	1
ENSACAG00000003550	ENSACAP00000003564.3	pcca	Green Anole	1	-3971.12	-3971.12	1	1	1	-3971.12	-3971.12	1	1	0	1	1	0.09	1	1
ENSACAG00000003603	ENSACAP00000003568.2	elp1	Human	1	-6740.39	-6740.39	1	1	1	-6740.39	-6740.39	1	1	0.06	1	1	0.22	1	1
ENSACAG00000003583	ENSACAP00000003569.3	got1	Green Anole	1	-2548.67	-2548.67	1	1	1	-2548.67	-2548.67	0.947705	1	0.12	1	1	0.04	1	1
ENSACAG00000003620	ENSACAP00000003577.3	ppp4r3b	Green Anole	83.494	-4191.19	-4191.24	0.765936	1	1	-4193.12	-4193.12	1	1	0.12	1	1	0	1	1
ENSACAG00000003661	ENSACAP00000003581.2	qpctl	Green Anole	1	-3306.17	-3306.17	1	1	1	-3306.17	-3306.17	1	1	0.19	1	1	0.15	1	1
ENSACAG00000003660	ENSACAP00000003582.3	nqo1	Green Anole	1	-1920.13	-1920.15	0.854146	1	1	-1920.15	-1920.15	1	1	0.17	1	1	82.3	0.0236572	1
ENSACAG00000003663	ENSACAP00000003585.3	tpd52l2	Human	1	-1079.54	-1079.54	1	1	1	-1079.54	-1079.54	1	1	0	1	1	0	1	1
ENSACAG00000003699	ENSACAP00000003586.1	igfals	Green Anole	1	-5028.99	-5028.99	1	1	1	-5028.99	-5028.99	1	1	0.11	1	1	0.08	1	1
ENSACAG00000003652	ENSACAP00000003591.3	tp53bp2	Green Anole	2.41435	-6538.01	-6538.02	0.883242	1	11.9017	-6538.38	-6538.38	0.941226	1	0.25	1	1	0.14	1	1
ENSACAG00000003646	ENSACAP00000003593.3	-	-	15.1794	-6401.38	-6401.43	0.761755	1	1	-6401.43	-6401.43	1	1	1.14	0.466335	1	0.73	1	1
ENSACAG00000003607	ENSACAP00000003594.2	rad23b	Green Anole	1	-1947.4	-1947.4	1	1	24.08	-1948.5	-1948.37	1	1	0.46	1	1	0.8	1	1
ENSACAG00000003599	ENSACAP00000003596.3	ppp4r1	Green Anole	1	-5420.68	-5420.68	1	1	1	-5420.66	-5420.66	0.998872	1	0.04	1	1	0.17	1	1
ENSACAG00000003709	ENSACAP00000003601.2	-	-	1	-1476.54	-1476.54	1	1	1	-1476.17	-1476.17	1	1	0	1	1	0.51	1	1
ENSACAG00000003545	ENSACAP00000003604.3	mapkap1	Green Anole	25.6792	-2949.75	-2949.81	0.72954	1	1	-2950.09	-2950.09	1	1	0.04	1	1	0	1	1
ENSACAG00000003653	ENSACAP00000003611.2	cndp2	Green Anole	1	-3053.97	-3053.97	1	1	1	-3053.97	-3053.97	1	1	0	1	1	0	1	1
ENSACAG00000003696	ENSACAP00000003612.3	-	-	1	-3154.43	-3154.43	1	1	1	-3154.52	-3154.52	1	1	0.11	1	1	0.12	1	1
ENSACAG00000003694	ENSACAP00000003613.2	chp1	Green Anole	2.77736	-1032.03	-1032.03	1	1	1	-1032.03	-1032.03	1	1	1	1	1	0	1	1
ENSACAG00000003716	ENSACAP00000003617.2	spsb3	Green Anole	1	-2402.07	-2402.07	1	1	54.4723	-2396.14	-2398.38	0.0344807	1	0.03	1	1	26.37	0.0791581	1
ENSACAG00000003728	ENSACAP00000003620.1	-	-	1	-1611.3	-1611.3	1	1	1	-1611.3	-1611.3	1	1	0	1	1	0	1	1
ENSACAG00000003706	ENSACAP00000003627.3	klf4	Green Anole	1	-1983.66	-1983.66	1	1	1	-1983.66	-1983.66	1	1	0	1	1	0.35	1	1
ENSACAG00000003695	ENSACAP00000003628.2	nkapl	Human	1	-1990.1	-1990.1	1	1	1	-1990.1	-1990.1	1	1	0	1	1	0	1	1
ENSACAG00000003697	ENSACAP00000003629.3	nob1	Green Anole	1	-3009.12	-3009.12	1	1	1	-3009.14	-3009.14	1	1	0.09	1	1	0	1	1
ENSACAG00000003659	ENSACAP00000003634.3	msn	Green Anole	1	-3284.8	-3284.8	1	1	1	-3284.8	-3284.8	1	1	0.15	1	1	0	1	1
ENSACAG00000003733	ENSACAP00000003636.2	virma	Green Anole	1	-7581.73	-7581.73	1	1	1	-7581.73	-7581.73	0.998872	1	0.06	1	1	0.01	1	1
ENSACAG00000003743	ENSACAP00000003639.3	tmem255a	Green Anole	1	-2051.33	-2052.75	0.0915748	1	1	-2051.33	-2051.33	1	1	0	1	1	0	1	1
ENSACAG00000003742	ENSACAP00000003643.1	lrrc8a	Green Anole	1	-4625.59	-4625.59	1	1	1	-4625.59	-4625.59	1	1	0	1	1	0	1	1
ENSACAG00000003680	ENSACAP00000003645.1	pxn	Green Anole	1	-2860.28	-2860.28	1	1	1	-2860.28	-2860.28	1	1	0	1	1	0	1	1
ENSACAG00000003734	ENSACAP00000003646.3	shfl	Green Anole	1	-2403.68	-2403.68	1	1	34.6738	-2396.94	-2401.56	0.00237661	0.444356	0.26	1	1	35.1	0.00289097	0.465836
ENSACAG00000003702	ENSACAP00000003655.3	entpd7	Green Anole	1	-3837.36	-3837.36	0.997743	1	1	-3837.36	-3837.36	1	1	0	1	1	0.11	1	1
ENSACAG00000003732	ENSACAP00000003658.2	fbxw9	Green Anole	1	-2833.99	-2833.99	1	1	1	-2833.98	-2833.98	1	1	0	1	1	0.25	1	1
ENSACAG00000003736	ENSACAP00000003659.2	vapa	Green Anole	1	-1373.73	-1373.73	1	1	1	-1375.83	-1375.83	1	1	0.71	1	1	0	1	1
ENSACAG00000003722	ENSACAP00000003664.2	-	-	1	-2983.48	-2983.48	1	1	1	-2983.48	-2983.48	1	1	0	1	1	0.04	1	1
ENSACAG00000003778	ENSACAP00000003668.2	timm21	Green Anole	1	-1470.85	-1470.85	1	1	1	-1470.85	-1470.85	1	1	0	1	1	0	1	1
ENSACAG00000003703	ENSACAP00000003671.2	-	-	1	-2827.31	-2827.31	1	1	1	-2827.31	-2827.31	1	1	0	1	1	0.02	1	1
ENSACAG00000003777	ENSACAP00000003672.3	nmrk2	Human	248.692	-1193.99	-1194.11	0.615963	1	1	-1195.05	-1195.05	1	1	>1000	0.334583	1	0.1	1	1
ENSACAG00000003784	ENSACAP00000003678.3	exosc5	Green Anole	1	-1514.72	-1514.72	1	1	1	-1516.03	-1516.03	1	1	0.39	1	1	0.05	1	1
ENSACAG00000003779	ENSACAP00000003679.3	srfbp1	Green Anole	1	-2619.61	-2619.61	1	1	1	-2619.81	-2619.81	1	1	0.36	1	1	0.46	1	1
ENSACAG00000003792	ENSACAP00000003681.2	tmem91	Human	1	-1343.4	-1343.4	1	1	1	-1343.4	-1343.4	1	1	1	1	1	0	1	1
ENSACAG00000003783	ENSACAP00000003685.3	twnk	Green Anole	1	-3947.99	-3947.99	1	1	1	-3947.99	-3947.99	0.992953	1	0.28	1	1	0.1	1	1
ENSACAG00000003795	ENSACAP00000003691.2	b9d2	Green Anole	60.3661	-1088.27	-1091.06	0.0182823	1	1	-1093.74	-1093.74	1	1	69.88	0.017001	1	0	1	1
ENSACAG00000003807	ENSACAP00000003695.3	stx10	Green Anole	999	-1502.46	-1503.36	0.179304	1	1	-1505.02	-1505.02	1	1	>1000	0.154648	1	0.28	1	1
ENSACAG00000003762	ENSACAP00000003702.3	dtnbp1	Green Anole	1	-1902.59	-1902.59	1	1	33.8779	-1902.61	-1902.65	0.79857	1	0.21	1	1	0.16	1	1
ENSACAG00000003756	ENSACAP00000003704.1	rplp0	Green Anole	1	-1713.3	-1713.3	1	1	1	-1713.3	-1713.3	1	1	0	1	1	0	1	1
ENSACAG00000003755	ENSACAP00000003715.2	rtf1	Green Anole	1	-3435.52	-3435.52	1	1	2.05597	-3435.45	-3435.45	0.919366	1	0	1	1	0.17	1	1
ENSACAG00000003754	ENSACAP00000003716.3	abcb8	Green Anole	1.47063	-4802.21	-4802.21	0.983265	1	19.6168	-4801.07	-4802.2	0.1331	1	0.13	1	1	7.12	0.0499154	1
ENSACAG00000003827	ENSACAP00000003717.3	rhbdd1	Green Anole	1	-2027.64	-2027.64	1	1	1	-2027.64	-2027.64	1	1	0.33	1	1	0.14	1	1
ENSACAG00000003829	ENSACAP00000003719.2	mrps12	Green Anole	175.209	-1315.33	-1320.24	0.00172697	0.643514	1	-1320.86	-1320.86	1	1	136.9	0.0293941	1	0	1	1
ENSACAG00000003813	ENSACAP00000003726.3	prmt9	Green Anole	1	-5250.04	-5250.04	1	1	1	-5249.47	-5249.47	1	1	0.12	1	1	0.23	1	1
ENSACAG00000003816	ENSACAP00000003730.2	mylip	Green Anole	1	-2378.49	-2378.49	1	1	31.7781	-2378.21	-2378.27	0.730095	1	0	1	1	0.18	1	1
ENSACAG00000003785	ENSACAP00000003731.3	sppl2a	Green Anole	999	-4255.96	-4262.52	0.000292	0.217614	1	-4262.52	-4262.52	1	1	>1000	0.000146	0.0668447	0.64	1	1
ENSACAG00000003692	ENSACAP00000003735.3	pnpt1	Green Anole	12.0492	-4405.48	-4405.55	0.708554	1	1.34565	-4408.72	-4408.72	0.968656	1	0.61	1	1	0.11	1	1
ENSACAG00000003849	ENSACAP00000003738.3	ccdc97	Green Anole	1	-3706.57	-3706.57	1	1	1	-3706.57	-3706.57	1	1	0.24	1	1	0.81	1	1
ENSACAG00000003758	ENSACAP00000003741.2	pdxdc1	Green Anole	1	-5721.73	-5721.73	1	1	1	-5721.73	-5721.73	1	1	0.07	1	1	0.15	1	1
ENSACAG00000003853	ENSACAP00000003746.2	f2	Chicken	1	-3869.65	-3869.65	1	1	1	-3869.65	-3869.65	1	1	0.07	1	1	0.14	1	1
ENSACAG00000003858	ENSACAP00000003748.2	med7	Green Anole	1	-1228.15	-1228.15	1	1	1	-1228.15	-1228.15	1	1	0	1	1	0	1	1
ENSACAG00000003773	ENSACAP00000003750.2	klc2	Green Anole	1	-3916	-3916	1	1	1	-3916	-3916	1	1	0	1	1	0.06	1	1
ENSACAG00000003856	ENSACAP00000003758.2	hnrnpul1	Green Anole	1	-3945.98	-3945.98	1	1	1	-3945.98	-3945.98	1	1	0.04	1	1	0.08	1	1
ENSACAG00000003838	ENSACAP00000003762.3	-	-	2.71188	-3815.1	-3815.15	0.757535	1	1	-3815.7	-3815.7	1	1	0.56	1	1	0.21	1	1
ENSACAG00000003823	ENSACAP00000003764.2	stard3	Green Anole	1	-2558.07	-2558.07	1	1	1	-2558.07	-2558.07	1	1	0	1	1	0.19	1	1
ENSACAG00000003862	ENSACAP00000003771.3	psmd7	Green Anole	1	-2089.06	-2089.06	1	1	1	-2089.06	-2089.06	1	1	0	1	1	0	1	1
ENSACAG00000003865	ENSACAP00000003774.2	yif1a	Green Anole	33.1407	-1997.01	-1997.22	0.514582	1	1	-1997.7	-1997.7	1	1	0.07	1	1	0.04	1	1
ENSACAG00000003893	ENSACAP00000003778.2	tmem177	Green Anole	1	-1948.72	-1948.72	1	1	1	-1948.69	-1948.69	1	1	0.15	1	1	0.29	1	1
ENSACAG00000003894	ENSACAP00000003780.2	-	-	276.095	-9662.26	-9667.04	0.00200768	0.687196	1	-9667.73	-9667.73	1	1	93.84	3.91e-05	0.0343123	0.06	1	1
ENSACAG00000003817	ENSACAP00000003781.3	cand1	Green Anole	1	-5993.95	-5993.93	1	1	1	-5993.95	-5993.93	1	1	0	1	1	0	1	1
ENSACAG00000003842	ENSACAP00000003782.3	tmem184c	Green Anole	5.06354	-2449.76	-2449.79	0.801554	1	1	-2450.1	-2450.1	1	1	0.25	1	1	0.09	1	1
ENSACAG00000003898	ENSACAP00000003789.2	dyrk2	Green Anole	1	-3007.25	-3007.25	1	1	1	-3007.25	-3007.25	1	1	0	1	1	0.13	1	1
ENSACAG00000003768	ENSACAP00000003794.2	prep	Green Anole	1	-3955.87	-3955.87	1	1	1	-3955.8	-3955.8	1	1	0.06	1	1	0.11	1	1
ENSACAG00000003857	ENSACAP00000003795.2	ntan1	Green Anole	1	-2047.55	-2047.55	1	1	1	-2047.72	-2047.72	1	1	0.11	1	1	0.04	1	1
ENSACAG00000003825	ENSACAP00000003796.3	trmt1	Green Anole	1	-4365.81	-4365.81	1	1	9.12864	-4357.79	-4358.02	0.500778	1	0	1	1	7.45	0.416404	1
ENSACAG00000003916	ENSACAP00000003808.2	ndufa6	Green Anole	1	-749.051	-749.051	1	1	1	-749.051	-749.051	1	1	0	1	1	0	1	1
ENSACAG00000003919	ENSACAP00000003810.2	atxn1	Green Anole	1	-4058.92	-4058.92	0.990492	1	1.60037	-4058.74	-4058.74	0.942701	1	0.07	1	1	0.18	1	1
ENSACAG00000003931	ENSACAP00000003816.1	mocs3	Green Anole	1	-3257.65	-3257.65	1	1	1	-3257.14	-3257.14	1	1	0	1	1	0.14	1	1
ENSACAG00000003914	ENSACAP00000003822.2	ddrgk1	Green Anole	1	-1975.54	-1975.54	1	1	1	-1975.54	-1975.54	1	1	0	1	1	0.03	1	1
ENSACAG00000003886	ENSACAP00000003823.3	rfc3	Green Anole	1	-2043.05	-2043.05	0.998872	1	1	-2043.05	-2043.05	1	1	0	1	1	0	1	1
ENSACAG00000003867	ENSACAP00000003827.3	-	-	1	-7613.07	-7613.07	1	1	1	-7614.29	-7614.29	1	1	0.17	1	1	0.03	1	1
ENSACAG00000003880	ENSACAP00000003830.3	eif3g	Green Anole	1	-1977.28	-1977.28	1	1	1	-1977.52	-1977.52	1	1	0.08	1	1	0	1	1
ENSACAG00000003946	ENSACAP00000003832.3	irf9	Human	1	-3457.41	-3457.41	1	1	1	-3457.41	-3457.41	1	1	0.27	1	1	0.48	1	1
ENSACAG00000003935	ENSACAP00000003838.3	tmx1	Green Anole	6.41911	-2047.43	-2047.59	0.57398	1	1	-2048.1	-2048.1	1	1	>1000	0.23791	1	0.6	1	1
ENSACAG00000003910	ENSACAP00000003840.2	bves	Green Anole	1	-1887.68	-1887.68	1	1	1	-1887.68	-1887.68	1	1	0	1	1	0.22	1	1
ENSACAG00000003937	ENSACAP00000003841.3	palmd	Green Anole	1	-3442.08	-3442.08	1	1	1	-3442.77	-3442.77	1	1	0.3	1	1	0.42	1	1
ENSACAG00000003971	ENSACAP00000003859.3	wbp2nl	Chicken	999	-1882.34	-1883.45	0.135613	1	179.24	-1884.19	-1886.11	0.0495724	1	>1000	0.106182	1	159.95	0.0150965	1
ENSACAG00000003912	ENSACAP00000003861.2	rrn3	Green Anole	1	-4024.07	-4024.07	1	1	1	-4024.07	-4024.07	1	1	0.03	1	1	0.11	1	1
ENSACAG00000003845	ENSACAP00000003865.3	trpm7	Green Anole	999	-7342.36	-7351.6	1.72e-05	0.0255826	1	-7351.6	-7351.6	1	1	>1000	1.99e-05	0.0236939	0.02	1	1
ENSACAG00000003954	ENSACAP00000003866.3	slf2	Human	1	-5044.6	-5044.6	1	1	1	-5044.6	-5044.6	1	1	0.45	1	1	0.52	1	1
ENSACAG00000003796	ENSACAP00000003867.3	hsd17b4	Green Anole	1	-4287.31	-4287.31	1	1	1	-4287.8	-4287.8	1	1	0.26	1	1	0.15	1	1
ENSACAG00000003980	ENSACAP00000003870.2	ppp1r14a	Green Anole	1	-1015.61	-1015.61	0.998872	1	64.4805	-1015.06	-1015.44	0.38431	1	0	1	1	0.68	1	1
ENSACAG00000003963	ENSACAP00000003882.3	cyb5r4	Green Anole	1	-2282.78	-2282.78	1	1	1.674	-2282.75	-2282.75	0.906924	1	>1000	0.427238	1	0.38	1	1
ENSACAG00000003982	ENSACAP00000003884.1	mfsd13a	Green Anole	1	-3054.18	-3054.18	1	1	1	-3054.18	-3054.18	1	1	0	1	1	0	1	1
ENSACAG00000003973	ENSACAP00000003885.2	ipo4	Human	1	-6927.6	-6927.6	1	1	1	-6928.26	-6928.26	0.992953	1	0.17	1	1	0.02	1	1
ENSACAG00000003900	ENSACAP00000003886.2	gemin5	Green Anole	1	-5060.38	-5060.38	0.998046	1	1	-5059.96	-5059.96	1	1	30.62	0.05241	1	0.27	1	1
ENSACAG00000003959	ENSACAP00000003887.3	slc10a7	Green Anole	1	-1828.18	-1828.18	1	1	1	-1828.18	-1828.18	1	1	0	1	1	0	1	1
ENSACAG00000004003	ENSACAP00000003890.1	-	-	1	-1022.58	-1022.58	1	1	1	-1022.58	-1022.58	1	1	0	1	1	0	1	1
ENSACAG00000003986	ENSACAP00000003891.3	zc3h4	Green Anole	3.0821	-5347.57	-5347.58	0.853783	1	1	-5347.6	-5347.6	1	1	0.28	1	1	0.12	1	1
ENSACAG00000004002	ENSACAP00000003904.3	-	-	1	-1995.59	-1995.59	1	1	1	-1995.15	-1995.15	1	1	0.14	1	1	0.32	1	1
ENSACAG00000003988	ENSACAP00000003908.3	ric1	Green Anole	1	-7880.84	-7880.84	1	1	1	-7880.84	-7880.84	0.995082	1	0.04	1	1	0.07	1	1
ENSACAG00000004017	ENSACAP00000003910.2	exosc4	Green Anole	1	-1468.72	-1468.72	1	1	1	-1468.72	-1468.7	1	1	0	1	1	0.03	1	1
ENSACAG00000003975	ENSACAP00000003912.3	togaram1	Green Anole	1	-9876.68	-9876.68	1	1	1	-9876.68	-9876.68	1	1	0.09	1	1	0.09	1	1
ENSACAG00000003923	ENSACAP00000003922.2	cttn	Green Anole	1	-3107.77	-3107.77	0.997236	1	1	-3107.57	-3107.57	1	1	>1000	0.00695665	0.646463	0.07	1	1
ENSACAG00000004001	ENSACAP00000003923.2	cnot8	Green Anole	1	-1512.57	-1512.57	1	1	1	-1512.57	-1512.57	1	1	0	1	1	0	1	1
ENSACAG00000003918	ENSACAP00000003925.3	fxr1	Green Anole	1	-3388.5	-3388.5	1	1	1	-3388.49	-3388.49	1	1	0	1	1	0.05	1	1
ENSACAG00000004064	ENSACAP00000003927.3	tor4a	Green Anole	1	-2733.45	-2733.45	1	1	1	-2733.45	-2733.45	1	1	0.11	1	1	0.12	1	1
ENSACAG00000003907	ENSACAP00000003929.2	epb41l5	Green Anole	1	-3485.44	-3485.44	1	1	1	-3485.44	-3485.44	1	1	0	1	1	0.03	1	1
ENSACAG00000004012	ENSACAP00000003934.2	rabepk	Green Anole	1	-2649.51	-2649.51	1	1	1	-2650.82	-2650.82	1	1	0.28	1	1	0.04	1	1
ENSACAG00000004062	ENSACAP00000003937.3	clec3b	Green Anole	1	-1233.66	-1233.66	1	1	1	-1234.07	-1234.07	1	1	0.19	1	1	0.1	1	1
ENSACAG00000004011	ENSACAP00000003938.2	sae1	Green Anole	1	-2399.46	-2399.46	1	1	1	-2399.46	-2399.46	1	1	0.13	1	1	0.09	1	1
ENSACAG00000003943	ENSACAP00000003940.3	atg13	Green Anole	1	-2783.59	-2783.59	0.997477	1	1	-2783.59	-2783.59	1	1	0	1	1	0	1	1
ENSACAG00000004036	ENSACAP00000003941.3	snupn	Green Anole	1	-2583.87	-2583.87	1	1	358.18	-2580.71	-2583.86	0.0121189	1	57.83	0.0227547	1	68.76	0.0101973	0.820863
ENSACAG00000004030	ENSACAP00000003943.3	clptm1	Green Anole	1	-4050.43	-4050.43	1	1	1	-4050.43	-4050.43	1	1	0.14	1	1	0.03	1	1
ENSACAG00000004047	ENSACAP00000003944.2	prpf39	Green Anole	1	-3048.25	-3048.25	1	1	1	-3048.25	-3048.25	1	1	0	1	1	0	1	1
ENSACAG00000004031	ENSACAP00000003946.2	bin3	Green Anole	1	-1569.02	-1569.02	1	1	1	-1569.02	-1569.02	1	1	0	1	1	0	1	1
ENSACAG00000004018	ENSACAP00000003947.3	slc7a3	Green Anole	1	-4289.98	-4289.98	1	1	1	-4289.87	-4289.87	1	1	0.21	1	1	0.09	1	1
ENSACAG00000003819	ENSACAP00000003955.2	gcn1	Green Anole	1	-9128.69	-9128.69	1	1	1	-9128.27	-9128.27	1	1	0.03	1	1	0.04	1	1
ENSACAG00000004069	ENSACAP00000003960.3	ralb	Green Anole	1	-1037.17	-1037.17	1	1	1	-1040.33	-1040.33	1	1	0.39	1	1	0	1	1
ENSACAG00000003993	ENSACAP00000003961.3	hace1	Green Anole	1	-2491.53	-2491.53	1	1	1	-2491.53	-2491.53	0.937159	1	0	1	1	0.08	1	1
ENSACAG00000004038	ENSACAP00000003963.3	ppox	Green Anole	1	-4138.32	-4138.32	1	1	1	-4138.32	-4138.32	1	1	0.13	1	1	0.11	1	1
ENSACAG00000004074	ENSACAP00000003969.3	tp53inp1	Green Anole	2.5065	-1315.19	-1315.19	1	1	1	-1315.19	-1315.19	1	1	1	1	1	0.11	1	1
ENSACAG00000004097	ENSACAP00000003972.3	tinf2	Human	68.7398	-2534.3	-2535.64	0.102395	1	1	-2535.64	-2535.64	1	1	0.88	1	1	0	1	1
ENSACAG00000003994	ENSACAP00000003976.2	ddx42	Green Anole	1	-5084.12	-5084.12	0.998872	1	1	-5083.31	-5083.31	1	1	0	1	1	0.11	1	1
ENSACAG00000004105	ENSACAP00000003980.3	ndufaf6	Green Anole	1	-1720.72	-1720.72	1	1	1	-1720.8	-1720.8	1	1	0.18	1	1	0.18	1	1
ENSACAG00000003979	ENSACAP00000003981.2	gspt1	Green Anole	1	-3937.61	-3937.61	1	1	12.3401	-3936.61	-3936.63	0.832863	1	0.05	1	1	0.1	1	1
ENSACAG00000004114	ENSACAP00000003983.2	plekhf2	Green Anole	1	-1376.82	-1376.82	1	1	1	-1376.82	-1376.82	1	1	0	1	1	0	1	1
ENSACAG00000004052	ENSACAP00000003995.2	ermp1	Green Anole	1	-2703.75	-2703.75	1	1	10.9697	-2701.8	-2702.32	0.309372	1	0	1	1	2.69	0.258987	1
ENSACAG00000004088	ENSACAP00000004006.2	rnps1	Green Anole	1	-1973.74	-1973.74	1	1	1	-1973.74	-1973.74	1	1	0	1	1	0	1	1
ENSACAG00000004119	ENSACAP00000004007.3	gp5	Green Anole	15.1614	-5249.12	-5249.2	0.70402	1	1	-5249.33	-5249.33	1	1	0.63	1	1	0.2	1	1
ENSACAG00000004050	ENSACAP00000004012.3	rnpep	Green Anole	1	-3843.59	-3843.59	1	1	1	-3843.59	-3843.59	1	1	0	1	1	0.07	1	1
ENSACAG00000004051	ENSACAP00000004014.2	-	-	1	-1910.33	-1910.33	1	1	1	-1911.67	-1911.67	1	1	0.08	1	1	0	1	1
ENSACAG00000003972	ENSACAP00000004024.2	abcc11	Human	1	-10008.4	-10008.4	1	1	1	-10008.4	-10008.4	1	1	0.19	1	1	0.14	1	1
ENSACAG00000004034	ENSACAP00000004025.3	epas1	Green Anole	1	-4725.98	-4725.98	1	1	1	-4725.98	-4725.98	1	1	0	1	1	0.09	1	1
ENSACAG00000003903	ENSACAP00000004030.2	mme	Green Anole	2.20665	-4192.66	-4192.73	0.712802	1	1	-4196.4	-4196.4	1	1	0.76	1	1	16.58	0.062236	1
ENSACAG00000004129	ENSACAP00000004032.2	zdhhc3	Green Anole	1	-1534.31	-1534.31	1	1	1	-1532.35	-1532.35	1	1	0	1	1	0.19	1	1
ENSACAG00000003913	ENSACAP00000004033.3	-	-	1	-6381.5	-6381.5	1	1	1	-6381.5	-6381.5	1	1	0.2	1	1	0.09	1	1
ENSACAG00000004087	ENSACAP00000004037.2	agfg1	Green Anole	86.3492	-2326.34	-2326.58	0.493376	1	90.8101	-2324.64	-2325.3	0.252243	1	>1000	0.415805	1	>1000	0.211872	1
ENSACAG00000004043	ENSACAP00000004039.3	ppfibp2	Green Anole	1	-4622	-4622	1	1	1	-4622	-4622	1	1	0.05	1	1	0.1	1	1
ENSACAG00000003948	ENSACAP00000004041.3	dnmt1	Green Anole	1	-8653.79	-8653.79	1	1	1.24294	-8654.33	-8654.33	0.975882	1	0.09	1	1	0.11	1	1
ENSACAG00000004156	ENSACAP00000004042.1	sap30l	Green Anole	1	-849.859	-849.859	1	1	1	-852.624	-852.624	1	1	0.34	1	1	0	1	1
ENSACAG00000003991	ENSACAP00000004050.2	usp8	Green Anole	2.28954	-7004.42	-7004.43	0.891909	1	37.6602	-7003.24	-7004.58	0.101055	1	0.28	1	1	2.89	0.269676	1
ENSACAG00000004166	ENSACAP00000004057.3	dnmbp	Green Anole	1	-5758.05	-5758.05	1	1	2.21316	-5757.65	-5757.67	0.835053	1	0.05	1	1	>1000	0.00574304	0.664811
ENSACAG00000003968	ENSACAP00000004060.3	plod3	Green Anole	1	-5094.99	-5094.99	1	1	1	-5094.98	-5094.98	1	1	0.08	1	1	0.11	1	1
ENSACAG00000004057	ENSACAP00000004062.3	hdac1	Green Anole	1	-2982.12	-2982.12	1	1	1	-2982.12	-2982.12	1	1	0	1	1	0	1	1
ENSACAG00000004173	ENSACAP00000004063.3	mrpl44	Green Anole	516.673	-2171.54	-2171.71	0.563241	1	1	-2172.54	-2172.54	1	1	>1000	0.359045	1	25.25	0.0787591	1
ENSACAG00000003987	ENSACAP00000004064.3	nup107	Green Anole	1	-4789.91	-4789.91	1	1	1	-4789.91	-4789.91	1	1	0	1	1	0.1	1	1
ENSACAG00000004195	ENSACAP00000004067.3	gpr37l1	Green Anole	1	-3257.19	-3257.19	1	1	1	-3257.86	-3257.87	0.871432	1	0.21	1	1	0.11	1	1
ENSACAG00000004118	ENSACAP00000004070.2	nup153	Green Anole	1	-8641.04	-8641.04	1	1	1	-8641.05	-8641.05	1	1	0.22	1	1	0.22	1	1
ENSACAG00000004054	ENSACAP00000004071.2	vps33b	Chicken	1	-3846.45	-3846.45	1	1	1	-3846.45	-3846.45	1	1	0.03	1	1	0.04	1	1
ENSACAG00000004111	ENSACAP00000004072.2	ccdc47	Green Anole	1	-2400.95	-2400.95	1	1	1	-2400.95	-2400.95	1	1	0	1	1	0	1	1
ENSACAG00000004072	ENSACAP00000004078.3	hspa5	Green Anole	25.554	-4043.95	-4046.56	0.0224407	1	1	-4048.99	-4048.99	1	1	46.55	0.0291159	1	0	1	1
ENSACAG00000004180	ENSACAP00000004081.2	taf3	Green Anole	1	-4253.77	-4253.77	1	1	1	-4253.77	-4253.77	1	1	0.16	1	1	0.1	1	1
ENSACAG00000004197	ENSACAP00000004082.3	mff	Green Anole	1	-1636.11	-1636.11	1	1	1	-1636.11	-1636.11	1	1	0	1	1	0	1	1
ENSACAG00000004135	ENSACAP00000004083.3	cerk	Green Anole	1.44762	-2764.2	-2764.26	0.719544	1	1.31824	-2766.08	-2766.09	0.896147	1	1.49	0.384558	1	0.73	1	1
ENSACAG00000003664	ENSACAP00000004087.2	igf2r	Human	1.95237	-10690	-10690	0.832697	1	1.16019	-10690.4	-10690.4	0.96338	1	0.37	1	1	0.24	1	1
ENSACAG00000004221	ENSACAP00000004088.2	ifngr2	Human	1	-2682.2	-2682.2	1	1	1	-2682.2	-2682.2	1	1	0	1	1	0.32	1	1
ENSACAG00000004073	ENSACAP00000004090.3	serpina4	Human	1	-2844.22	-2844.22	1	1	1	-2845.18	-2845.18	1	1	0.64	1	1	1.65	0.342015	1
ENSACAG00000003990	ENSACAP00000004092.3	agl	Green Anole	1	-8937.32	-8937.32	1	1	1	-8937.32	-8937.32	1	1	0.01	1	1	0.03	1	1
ENSACAG00000004228	ENSACAP00000004094.2	-	-	1	-3059.99	-3059.99	1	1	2.28637	-3059.69	-3059.73	0.782562	1	0.27	1	1	0.83	1	1
ENSACAG00000004229	ENSACAP00000004098.2	dnajc28	Green Anole	74.3457	-2350.43	-2351.06	0.260638	1	1	-2352.3	-2352.3	1	1	>1000	0.185344	1	0.38	1	1
ENSACAG00000004183	ENSACAP00000004101.3	-	-	1	-1579.93	-1579.93	1	1	1	-1579.93	-1579.93	1	1	0	1	1	0	1	1
ENSACAG00000004201	ENSACAP00000004102.2	trim8	Green Anole	1	-2944.87	-2944.87	1	1	1	-2944.87	-2944.87	0.998872	1	0	1	1	0	1	1
ENSACAG00000004205	ENSACAP00000004109.3	c2h6orf52	Chicken	1	-1885.73	-1885.73	1	1	1	-1885.73	-1885.73	1	1	0	1	1	0	1	1
ENSACAG00000004247	ENSACAP00000004111.2	cript	Green Anole	1	-569.543	-569.543	1	1	1	-569.543	-569.543	1	1	0	1	1	0	1	1
ENSACAG00000004244	ENSACAP00000004112.2	mrpl18	Green Anole	1	-1409.63	-1409.63	1	1	1	-1409.61	-1409.61	1	1	0.36	1	1	0.24	1	1
ENSACAG00000004122	ENSACAP00000004113.3	rims1	Green Anole	1	-4935.92	-4935.92	1	1	1	-4935.76	-4935.76	0.998404	1	0	1	1	0.18	1	1
ENSACAG00000004186	ENSACAP00000004115.2	gabpb1	Green Anole	1	-1823.68	-1823.68	0.993924	1	1	-1823.68	-1823.68	0.992101	1	0	1	1	0	1	1
ENSACAG00000004182	ENSACAP00000004118.3	suds3	Green Anole	1	-2002.62	-2002.62	1	1	1	-2002.62	-2002.62	1	1	0	1	1	0	1	1
ENSACAG00000004259	ENSACAP00000004120.1	socs5	Green Anole	2.36153	-2848.66	-2848.67	0.897269	1	1	-2848.81	-2848.81	1	1	0.19	1	1	0	1	1
ENSACAG00000004232	ENSACAP00000004124.3	dipk1a	Green Anole	1	-2175.36	-2175.36	1	1	1	-2175.36	-2175.36	1	1	0	1	1	0	1	1
ENSACAG00000004194	ENSACAP00000004125.2	dis3l	Green Anole	20.7216	-5631.28	-5632.28	0.15774	1	1	-5632.28	-5632.28	1	1	8.05	0.0601009	1	0.1	1	1
ENSACAG00000004264	ENSACAP00000004131.2	mcfd2	Green Anole	1	-890.743	-890.743	1	1	1	-890.743	-890.743	1	1	0	1	1	0.11	1	1
ENSACAG00000004175	ENSACAP00000004134.3	cyb5r2	Green Anole	1	-2004.85	-2004.85	1	1	1	-2001.86	-2001.86	1	1	0	1	1	0.58	1	1
ENSACAG00000004215	ENSACAP00000004137.3	atp5f1c	Green Anole	1	-1942.79	-1942.79	1	1	1	-1942.79	-1942.79	1	1	0	1	1	0.13	1	1
ENSACAG00000004196	ENSACAP00000004139.2	-	-	1	-2937.05	-2937.05	1	1	2.12968	-2934.83	-2935.17	0.406457	1	0.38	1	1	1.06	0.476564	1
ENSACAG00000004099	ENSACAP00000004141.2	usp21	Green Anole	20.4789	-4159.61	-4160.38	0.215943	1	1	-4162.19	-4162.19	1	1	0.22	1	1	0.07	1	1
ENSACAG00000003998	ENSACAP00000004142.3	snap91	Green Anole	1	-4520.04	-4520.04	1	1	1	-4520.04	-4520.04	1	1	0	1	1	0.03	1	1
ENSACAG00000004282	ENSACAP00000004144.2	gemin7	Green Anole	1	-847.267	-847.267	1	1	3.05377	-845.98	-846.097	0.628261	1	0.41	1	1	0.82	1	1
ENSACAG00000004250	ENSACAP00000004146.3	rccd1	Human	1	-3234.11	-3234.11	1	1	1	-3235.17	-3235.17	1	1	0.48	1	1	0.36	1	1
ENSACAG00000004190	ENSACAP00000004148.2	brd2	Green Anole	1	-5114.11	-5114.11	1	1	1	-5114.11	-5114.11	1	1	0	1	1	0.02	1	1
ENSACAG00000004267	ENSACAP00000004150.2	tipin	Green Anole	1	-2198.98	-2198.98	1	1	1	-2198.98	-2198.98	1	1	0.19	1	1	0	1	1
ENSACAG00000004284	ENSACAP00000004153.2	-	-	999	-2674.63	-2675.82	0.122514	1	1	-2676.58	-2676.58	1	1	>1000	0.112722	1	0.36	1	1
ENSACAG00000004291	ENSACAP00000004154.3	mrps35	Human	1	-2283.39	-2283.39	1	1	1	-2283.39	-2283.39	1	1	0.11	1	1	0.31	1	1
ENSACAG00000004193	ENSACAP00000004157.3	cpn1	Green Anole	1	-2811.59	-2811.59	1	1	1	-2812.33	-2812.33	1	1	0.42	1	1	0	1	1
ENSACAG00000004278	ENSACAP00000004159.2	-	-	1	-1005.28	-1005.28	1	1	1	-1005.28	-1005.28	1	1	0	1	1	0	1	1
ENSACAG00000004179	ENSACAP00000004160.3	ptdss1	Green Anole	1	-2425.19	-2425.19	1	1	1	-2426.03	-2426.03	1	1	0.21	1	1	0	1	1
ENSACAG00000004026	ENSACAP00000004161.3	tsc1	Green Anole	1	-6281.54	-6281.54	1	1	1	-6281.54	-6281.54	1	1	0.08	1	1	0.07	1	1
ENSACAG00000004302	ENSACAP00000004164.3	mfap3	Green Anole	17.8084	-2158.63	-2158.68	0.767186	1	1	-2158.74	-2158.74	1	1	0.39	1	1	0.14	1	1
ENSACAG00000004218	ENSACAP00000004167.3	gramd4	Green Anole	1	-2922.57	-2922.57	1	1	1	-2922.57	-2922.57	1	1	0	1	1	0	1	1
ENSACAG00000004188	ENSACAP00000004173.3	-	-	1	-3088.56	-3088.56	1	1	1	-3087.89	-3087.89	1	1	0	1	1	0.45	1	1
ENSACAG00000004251	ENSACAP00000004177.2	pak1ip1	Green Anole	1	-2543.53	-2543.53	1	1	1	-2543.53	-2543.53	1	1	0.12	1	1	0.18	1	1
ENSACAG00000004212	ENSACAP00000004180.3	cul3	Green Anole	1	-3584.3	-3584.3	1	1	1	-3584.3	-3584.3	1	1	0	1	1	0	1	1
ENSACAG00000004126	ENSACAP00000004181.3	sympk	Green Anole	1	-8474.16	-8474.16	1	1	1	-8474.16	-8474.16	1	1	0.07	1	1	0.06	1	1
ENSACAG00000004310	ENSACAP00000004187.2	wbp1l	Green Anole	1	-1900.05	-1900.05	1	1	1	-1900.05	-1900.05	1	1	0	1	1	0.09	1	1
ENSACAG00000004204	ENSACAP00000004192.3	mdm2	Green Anole	5.86854	-2959.94	-2960.09	0.575877	1	1	-2963.54	-2963.54	1	1	2.29	0.336239	1	0.13	1	1
ENSACAG00000004325	ENSACAP00000004196.2	xxylt1	Green Anole	1	-2267.84	-2267.84	1	1	1	-2267.62	-2267.62	1	1	0.14	1	1	0.1	1	1
ENSACAG00000004300	ENSACAP00000004201.3	ppp1r37	Green Anole	1	-6068.32	-6068.32	1	1	1	-6068.63	-6068.63	1	1	0.31	1	1	0.29	1	1
ENSACAG00000004170	ENSACAP00000004203.3	rabggta	Green Anole	1	-3545.3	-3545.3	1	1	999	-3542.39	-3545.63	0.0108808	0.970774	0.1	1	1	8.25	0.116521	1
ENSACAG00000004265	ENSACAP00000004207.3	rpl5	Chicken	1	-1546.51	-1546.51	1	1	1	-1546.51	-1546.51	1	1	0	1	1	0	1	1
ENSACAG00000004346	ENSACAP00000004208.2	nop9	Green Anole	1	-4288.55	-4288.55	1	1	1	-4288.55	-4288.55	1	1	0.07	1	1	0.07	1	1
ENSACAG00000004321	ENSACAP00000004214.2	ethe1	Green Anole	1	-1693.02	-1693.02	1	1	2.61819	-1692.91	-1692.93	0.846864	1	0.12	1	1	0.34	1	1
ENSACAG00000004348	ENSACAP00000004216.1	cdkn1b	Green Anole	1	-1428.68	-1428.68	1	1	1	-1428.68	-1428.68	1	1	0	1	1	0.09	1	1
ENSACAG00000004330	ENSACAP00000004221.2	dnajc9	Green Anole	1	-1717.25	-1717.25	1	1	7.55703	-1717.52	-1717.53	0.904272	1	0.4	1	1	0.33	1	1
ENSACAG00000004323	ENSACAP00000004222.2	cd44	Human	1	-2162.84	-2162.84	1	1	1	-2162.96	-2162.96	1	1	0.42	1	1	0.14	1	1
ENSACAG00000004358	ENSACAP00000004223.3	phldb3	Green Anole	1	-4325.3	-4325.3	1	1	1	-4324.86	-4324.86	1	1	235.67	0.00793395	0.659222	6.22	0.149579	1
ENSACAG00000004364	ENSACAP00000004226.3	tfam	Green Anole	1	-1933.43	-1933.43	1	1	1	-1933.43	-1933.43	1	1	0.33	1	1	0.06	1	1
ENSACAG00000004159	ENSACAP00000004227.2	dpp3	Green Anole	1	-5644.32	-5644.32	1	1	1	-5644.56	-5644.56	1	1	0.15	1	1	0.02	1	1
ENSACAG00000004368	ENSACAP00000004229.1	ube2d1	Green Anole	1	-1000.81	-1000.81	0.998872	1	2.47838	-1000.81	-1000.81	1	1	0	1	1	1	1	1
ENSACAG00000004314	ENSACAP00000004230.3	-	-	1	-3503.03	-3503.03	1	1	1	-3503.03	-3503.03	1	1	0	1	1	0	1	1
ENSACAG00000004363	ENSACAP00000004234.3	crebl2	Green Anole	2.37412	-610.207	-610.207	1	1	1	-610.207	-610.207	1	1	1	1	1	0	1	1
ENSACAG00000004319	ENSACAP00000004237.3	spart	Green Anole	1	-3688.38	-3688.38	1	1	1	-3688.39	-3688.39	1	1	0.13	1	1	0.12	1	1
ENSACAG00000004336	ENSACAP00000004238.2	anp32b	Green Anole	1	-1303.25	-1303.25	1	1	1	-1303.03	-1303.03	1	1	0	1	1	0.21	1	1
ENSACAG00000004308	ENSACAP00000004246.3	fam114a2	Green Anole	1	-3140.41	-3140.41	1	1	1	-3140.38	-3140.38	1	1	0	1	1	0.21	1	1
ENSACAG00000004352	ENSACAP00000004247.2	pelo	Green Anole	1	-2262.89	-2262.89	1	1	1	-2262.89	-2262.89	0.994246	1	0.28	1	1	0.09	1	1
ENSACAG00000000829	ENSACAP00000004248.3	-	-	1	-5295.91	-5295.91	1	1	1	-5295.89	-5295.89	1	1	0.19	1	1	0.21	1	1
ENSACAG00000004142	ENSACAP00000004249.3	uhrf2	Green Anole	1	-4333.01	-4333.01	1	1	1	-4333.01	-4333.01	0.997743	1	0	1	1	0.03	1	1
ENSACAG00000004354	ENSACAP00000004251.3	cpq	Human	1	-2675.74	-2675.74	1	1	1	-2675.74	-2675.74	1	1	0	1	1	0	1	1
ENSACAG00000004374	ENSACAP00000004256.2	ipmk	Green Anole	1	-2082.61	-2082.61	1	1	1.1425	-2081.49	-2081.49	0.90753	1	0.36	1	1	1.07	0.490028	1
ENSACAG00000004362	ENSACAP00000004258.3	ppif	Human	1	-1248.99	-1248.99	1	1	1	-1248.99	-1248.99	1	1	0	1	1	0	1	1
ENSACAG00000004383	ENSACAP00000004260.3	cdv3	Green Anole	1	-1567.12	-1567.12	1	1	1	-1567.12	-1567.12	1	1	0.23	1	1	1.32	0.454519	1
ENSACAG00000004398	ENSACAP00000004262.2	cck	Green Anole	1	-767.623	-767.623	1	1	1	-767.623	-767.623	1	1	0	1	1	0	1	1
ENSACAG00000004396	ENSACAP00000004263.3	plaur	Human	1	-2338.33	-2338.33	1	1	1	-2337.45	-2337.45	1	1	0	1	1	0.31	1	1
ENSACAG00000004307	ENSACAP00000004265.2	far1	Human	1	-2832.68	-2832.68	1	1	1	-2832.68	-2832.68	1	1	0	1	1	0	1	1
ENSACAG00000004405	ENSACAP00000004267.2	kiaa1143	Green Anole	1	-899.109	-899.109	1	1	1	-898.714	-898.714	1	1	0.13	1	1	0.4	1	1
ENSACAG00000004128	ENSACAP00000004269.3	nrp2	Green Anole	1	-4806.35	-4806.35	1	1	1	-4806.35	-4806.35	0.998404	1	0.14	1	1	0	1	1
ENSACAG00000004426	ENSACAP00000004288.2	-	-	1	-1972.85	-1972.85	1	1	4.27632	-1973.58	-1973.59	0.89097	1	0.82	1	1	1.59	0.406884	1
ENSACAG00000004431	ENSACAP00000004291.3	-	-	999	-1496.69	-1497.32	0.260921	1	1.4678	-1497.02	-1497.15	0.607754	1	>1000	0.202867	1	1.71	0.342557	1
ENSACAG00000004404	ENSACAP00000004293.2	eif1	Green Anole	1	-491.566	-491.566	1	1	2.77006	-491.566	-491.566	1	1	0	1	1	1	1	1
ENSACAG00000004290	ENSACAP00000004297.2	man2a2	Green Anole	1	-7168.21	-7168.21	1	1	15.2744	-7165.8	-7166.85	0.146734	1	0.01	1	1	0.06	1	1
ENSACAG00000004385	ENSACAP00000004298.1	-	-	1	-2033.11	-2033.11	1	1	1	-2033.11	-2033.11	1	1	0	1	1	0	1	1
ENSACAG00000004376	ENSACAP00000004305.2	dusp16	Green Anole	1	-3845.59	-3845.59	1	1	1	-3845.59	-3845.59	1	1	0.18	1	1	0.11	1	1
ENSACAG00000004328	ENSACAP00000004313.3	serpine2	Green Anole	1	-2135.06	-2135.06	0.998872	1	1	-2135.06	-2135.06	0.996091	1	0	1	1	0	1	1
ENSACAG00000004461	ENSACAP00000004320.2	-	-	1	-2705.46	-2705.46	1	1	1	-2705.46	-2705.46	1	1	0.13	1	1	0	1	1
ENSACAG00000004443	ENSACAP00000004328.2	yeats4	Green Anole	1	-1186.22	-1186.22	1	1	1	-1186.22	-1186.22	1	1	0	1	1	0	1	1
ENSACAG00000004430	ENSACAP00000004329.3	pdzd11	Green Anole	1	-1016.52	-1016.52	1	1	1	-1016.52	-1016.52	1	1	0	1	1	0	1	1
ENSACAG00000004457	ENSACAP00000004330.3	fam174a	Green Anole	1	-1184.41	-1184.41	1	1	1	-1184.41	-1184.41	1	1	0	1	1	0	1	1
ENSACAG00000004399	ENSACAP00000004332.3	rela	Green Anole	1	-4470.1	-4470.1	1	1	1	-4470.11	-4470.11	1	1	0.08	1	1	0.06	1	1
ENSACAG00000004345	ENSACAP00000004333.3	cops3	Green Anole	1	-2153.32	-2153.32	1	1	1	-2153.32	-2153.32	1	1	0	1	1	0	1	1
ENSACAG00000004394	ENSACAP00000004337.3	acat2	Green Anole	1	-2452.22	-2452.22	1	1	1	-2452.27	-2452.27	1	1	0.06	1	1	0.12	1	1
ENSACAG00000004453	ENSACAP00000004338.3	tctn3	Green Anole	2.69614	-4166.99	-4167.02	0.808345	1	1	-4167.2	-4167.2	1	1	0.64	1	1	0.31	1	1
ENSACAG00000004437	ENSACAP00000004343.2	parp16	Human	1	-2117.13	-2117.13	1	1	1	-2117.77	-2117.77	1	1	0.2	1	1	0.1	1	1
ENSACAG00000004342	ENSACAP00000004353.3	slc2a8	Green Anole	1	-2655.43	-2655.43	1	1	1	-2655.53	-2655.53	1	1	0.15	1	1	0.03	1	1
ENSACAG00000004274	ENSACAP00000004354.3	ttc7a	Green Anole	2.29297	-4509.17	-4509.2	0.785862	1	1	-4509.64	-4509.64	1	1	0.32	1	1	0.09	1	1
ENSACAG00000004419	ENSACAP00000004355.2	btbd10	Green Anole	1	-2439.97	-2439.97	1	1	1	-2439.03	-2439.03	1	1	0	1	1	0.1	1	1
ENSACAG00000004351	ENSACAP00000004356.3	evi5	Green Anole	1	-3948.29	-3948.29	1	1	1.51203	-3948.46	-3948.46	0.969416	1	0.07	1	1	0.1	1	1
ENSACAG00000004367	ENSACAP00000004359.3	cdk5rap1	Green Anole	1	-4434.97	-4434.97	1	1	12.9172	-4434.72	-4434.88	0.574739	1	0.13	1	1	0.26	1	1
ENSACAG00000004473	ENSACAP00000004365.3	desi2	Green Anole	2.81089	-941.512	-941.512	1	1	1	-941.512	-941.512	1	1	1	1	1	0	1	1
ENSACAG00000004467	ENSACAP00000004369.2	ccm2	Green Anole	1	-2578.64	-2578.64	0.995932	1	1	-2578.27	-2578.27	1	1	0	1	1	0.06	1	1
ENSACAG00000004465	ENSACAP00000004376.2	ndufb5	Green Anole	1	-1401.07	-1401.07	1	1	1	-1401.07	-1401.07	1	1	0.21	1	1	0.35	1	1
ENSACAG00000004514	ENSACAP00000004380.2	mtfmt	Green Anole	1	-2631.24	-2631.24	1	1	1	-2630.79	-2630.79	1	1	0	1	1	0.27	1	1
ENSACAG00000004511	ENSACAP00000004382.2	hnrnpu	Green Anole	1	-4855.81	-4855.81	1	1	1	-4855.81	-4855.81	1	1	0.04	1	1	0.09	1	1
ENSACAG00000004515	ENSACAP00000004383.1	rasd1	Green Anole	1	-1556.89	-1556.89	1	1	1	-1556.89	-1556.89	1	1	0	1	1	0	1	1
ENSACAG00000004509	ENSACAP00000004386.2	n4bp2l2	Human	1	-4100.39	-4100.39	1	1	1	-4100.39	-4100.39	1	1	0.22	1	1	0.4	1	1
ENSACAG00000004479	ENSACAP00000004393.3	rab11a	Green Anole	1	-1188.38	-1188.38	1	1	2.16599	-1188.38	-1188.38	1	1	0	1	1	1	1	1
ENSACAG00000004422	ENSACAP00000004396.3	anxa11	Green Anole	231.138	-3148.37	-3153.06	0.00218999	0.687196	1	-3153.78	-3153.78	1	1	131.1	0.00282193	0.483876	0.07	1	1
ENSACAG00000004495	ENSACAP00000004397.2	fbxw2	Green Anole	1	-2869.25	-2869.25	1	1	1	-2869.25	-2869.25	1	1	0	1	1	0	1	1
ENSACAG00000004171	ENSACAP00000004400.3	dgkz	Green Anole	1	-4925.93	-4925.93	1	1	1	-4925.33	-4925.33	1	1	0	1	1	0.16	1	1
ENSACAG00000004488	ENSACAP00000004402.2	cdc2l1	Chicken	1	-3016.57	-3016.57	1	1	1	-3015.77	-3015.77	0.998872	1	0	1	1	0.02	1	1
ENSACAG00000004409	ENSACAP00000004405.3	ncbp1	Green Anole	1	-4394.15	-4394.15	1	1	1	-4394.15	-4394.15	1	1	0.1	1	1	0.07	1	1
ENSACAG00000004365	ENSACAP00000004406.3	slc1a2	Green Anole	1	-3128.14	-3128.14	0.998872	1	1	-3128.14	-3128.14	0.988717	1	0.07	1	1	0	1	1
ENSACAG00000004542	ENSACAP00000004407.2	tmem38b	Green Anole	1	-1977.49	-1977.49	1	1	1	-1977.49	-1977.49	1	1	0.21	1	1	0.18	1	1
ENSACAG00000004517	ENSACAP00000004411.2	mrpl47	Green Anole	1	-1667.23	-1667.23	1	1	1	-1667.23	-1667.23	1	1	0.2	1	1	0	1	1
ENSACAG00000004516	ENSACAP00000004416.3	sod2	Human	1	-1284.01	-1284.01	1	1	1	-1284.01	-1284.01	1	1	0	1	1	0	1	1
ENSACAG00000004481	ENSACAP00000004419.2	mto1	Green Anole	1	-4832.86	-4832.86	1	1	1	-4834.22	-4834.22	1	1	0.74	1	1	0.4	1	1
ENSACAG00000004393	ENSACAP00000004421.2	gldc	Green Anole	1	-5854.19	-5854.19	1	1	1	-5854.41	-5854.41	1	1	0.13	1	1	0.07	1	1
ENSACAG00000004537	ENSACAP00000004422.3	bms1	Human	1	-5516.48	-5516.48	1	1	1	-5516.48	-5516.48	1	1	0.08	1	1	0.28	1	1
ENSACAG00000004525	ENSACAP00000004425.2	pemt	Green Anole	1	-1370.31	-1370.31	1	1	999	-1363.12	-1364.37	0.11455	1	0	1	1	>1000	0.122138	1
ENSACAG00000004295	ENSACAP00000004426.3	me1	Green Anole	1	-3345.93	-3345.93	1	1	1	-3345.93	-3345.93	1	1	1.1	0.486673	1	0.34	1	1
ENSACAG00000004408	ENSACAP00000004430.1	ctnnb1	Green Anole	1	-3985.28	-3985.28	1	1	1	-3985.28	-3985.28	1	1	0	1	1	0	1	1
ENSACAG00000004552	ENSACAP00000004431.2	pdcd7	Green Anole	242.409	-2749.94	-2753.46	0.00796453	0.902649	1	-2753.47	-2753.47	1	1	42.6	0.0257558	1	0.16	1	1
ENSACAG00000004543	ENSACAP00000004433.3	tstd2	Green Anole	1	-2394.85	-2394.85	1	1	1	-2394.86	-2394.86	1	1	0.26	1	1	0	1	1
ENSACAG00000004207	ENSACAP00000004435.3	hdac5	Green Anole	1	-3127.16	-3127.16	0.998872	1	1	-3126.01	-3126.01	1	1	0.09	1	1	0.36	1	1
ENSACAG00000004560	ENSACAP00000004437.3	iqcd	Green Anole	2.77672	-2323.17	-2323.27	0.65298	1	1	-2323.65	-2323.65	1	1	1.53	0.42502	1	0.31	1	1
ENSACAG00000004546	ENSACAP00000004439.2	fktn	Green Anole	289.704	-2809.91	-2810.64	0.225718	1	1	-2813.28	-2813.28	1	1	>1000	0.186682	1	0.03	1	1
ENSACAG00000004456	ENSACAP00000004440.3	wdfy1	Chicken	1	-2184.51	-2184.51	1	1	1	-2184.51	-2184.51	1	1	0	1	1	0	1	1
ENSACAG00000004529	ENSACAP00000004441.3	rpap2	Green Anole	1	-4246.3	-4246.3	1	1	1	-4246.52	-4246.52	1	1	0.68	1	1	0.33	1	1
ENSACAG00000004563	ENSACAP00000004449.3	lca5	Green Anole	3.61003	-2351.53	-2351.53	0.972023	1	1	-2351.53	-2351.53	1	1	0.63	1	1	0.44	1	1
ENSACAG00000004585	ENSACAP00000004452.2	iqcc	Human	147.604	-1826.54	-1826.72	0.538653	1	1	-1826.72	-1826.72	1	1	>1000	0.266565	1	0.48	1	1
ENSACAG00000004588	ENSACAP00000004457.2	igfbp2	Human	1	-2114.48	-2114.48	1	1	1	-2114.38	-2114.38	1	1	0	1	1	0.3	1	1
ENSACAG00000004508	ENSACAP00000004463.2	xrcc6	Green Anole	1	-3669.71	-3669.71	1	1	3.41354	-3669.49	-3669.52	0.807883	1	0.07	1	1	0.34	1	1
ENSACAG00000004556	ENSACAP00000004467.2	eef1a1	Green Anole	1	-2696.25	-2696.25	1	1	1	-2696.25	-2696.25	1	1	0	1	1	0	1	1
ENSACAG00000004492	ENSACAP00000004473.2	cct2	Green Anole	2.52015	-2889.98	-2890	0.825747	1	1	-2890.37	-2890.37	1	1	0.28	1	1	0.06	1	1
ENSACAG00000004597	ENSACAP00000004482.2	desi1	Green Anole	1	-872.055	-872.055	1	1	1	-872.055	-872.055	1	1	0	1	1	0	1	1
ENSACAG00000004569	ENSACAP00000004488.3	-	-	1	-2114.69	-2114.69	1	1	1	-2114.69	-2114.69	1	1	0.13	1	1	0	1	1
ENSACAG00000004497	ENSACAP00000004489.3	arntl	Green Anole	1	-3131.22	-3131.22	1	1	1	-3131.22	-3131.22	1	1	0	1	1	0	1	1
ENSACAG00000004620	ENSACAP00000004490.1	scg2	Green Anole	1	-3379.75	-3379.75	1	1	1	-3379.75	-3379.75	1	1	0	1	1	0.24	1	1
ENSACAG00000004583	ENSACAP00000004493.3	-	-	1	-3109.17	-3109.17	1	1	1	-3108.87	-3108.87	1	1	0	1	1	0.22	1	1
ENSACAG00000004629	ENSACAP00000004494.3	lrif1	Human	1	-5558.03	-5558.03	1	1	1	-5558.03	-5558.03	1	1	0.19	1	1	0.52	1	1
ENSACAG00000004400	ENSACAP00000004495.2	slc5a6	Green Anole	1	-4280.94	-4280.94	1	1	1	-4280.94	-4280.94	1	1	0.04	1	1	5.74	0.156682	1
ENSACAG00000004632	ENSACAP00000004503.2	cept1	Green Anole	1	-1954.32	-1954.32	1	1	1	-1954.32	-1954.32	1	1	0.12	1	1	0	1	1
ENSACAG00000004592	ENSACAP00000004504.3	kdm4c	Green Anole	1	-4292.22	-4292.22	1	1	1	-4293.28	-4293.28	1	1	0.56	1	1	>1000	0.00598106	0.672813
ENSACAG00000004618	ENSACAP00000004505.1	lsm12	Green Anole	2.05007	-875.054	-875.054	1	1	2.36877	-875.123	-875.123	1	1	1	1	1	1	1	1
ENSACAG00000004480	ENSACAP00000004506.3	aldh18a1	Green Anole	1	-4618.78	-4618.78	1	1	1	-4618.23	-4618.23	1	1	0.16	1	1	0.07	1	1
ENSACAG00000004548	ENSACAP00000004517.3	actl6a	Green Anole	1	-2335.98	-2335.98	1	1	1	-2335.98	-2335.98	1	1	0	1	1	0	1	1
ENSACAG00000004604	ENSACAP00000004521.2	cyp20a1	Green Anole	4.9992	-2978.72	-2978.82	0.655071	1	1	-2979.12	-2979.12	1	1	0.94	1	1	0.11	1	1
ENSACAG00000004655	ENSACAP00000004531.3	nifk	Green Anole	1	-2130.05	-2130.05	1	1	1	-2130.05	-2130.05	1	1	0.19	1	1	0.16	1	1
ENSACAG00000004566	ENSACAP00000004535.2	clpx	Green Anole	1	-3702.9	-3702.9	1	1	1	-3702.9	-3702.9	1	1	0.07	1	1	0	1	1
ENSACAG00000004612	ENSACAP00000004543.3	smarcal1	Green Anole	1.87884	-4001.4	-4001.41	0.888575	1	1	-4001.71	-4001.71	1	1	0.37	1	1	0.12	1	1
ENSACAG00000004438	ENSACAP00000004546.3	gart	Green Anole	1	-6276.4	-6276.4	1	1	1	-6276.4	-6276.4	1	1	0	1	1	0.08	1	1
ENSACAG00000004652	ENSACAP00000004550.2	-	-	1	-1425.23	-1425.23	1	1	1	-1424.2	-1424.2	1	1	>1000	0.450746	1	0.52	1	1
ENSACAG00000004648	ENSACAP00000004551.3	-	-	76.9619	-2151.87	-2152.22	0.406298	1	1	-2153.12	-2153.12	1	1	>1000	0.286937	1	0.23	1	1
ENSACAG00000004600	ENSACAP00000004553.2	slc17a5	Green Anole	1	-2642.2	-2642.2	1	1	1	-2642.2	-2642.2	1	1	0	1	1	0.08	1	1
ENSACAG00000004595	ENSACAP00000004556.2	txlna	Green Anole	1	-3559.84	-3559.84	1	1	1	-3561.41	-3561.41	1	1	0.12	1	1	0.09	1	1
ENSACAG00000004694	ENSACAP00000004561.3	cryzl1	Human	2.1549	-2042.55	-2042.55	1	1	1	-2042.43	-2042.43	1	1	1	1	1	0.25	1	1
ENSACAG00000004688	ENSACAP00000004562.3	taf9	Green Anole	1	-1583.2	-1583.2	1	1	1	-1583.2	-1583.2	1	1	0	1	1	0	1	1
ENSACAG00000004672	ENSACAP00000004564.2	spg21	Green Anole	63.6555	-1844.72	-1847.92	0.0114855	1	7.64058	-1848.89	-1848.91	0.842757	1	50.38	0.0204465	1	0.04	1	1
ENSACAG00000004684	ENSACAP00000004565.3	pcolce2	Green Anole	1	-4008.53	-4008.53	1	1	1	-4008.53	-4008.53	1	1	0	1	1	0.04	1	1
ENSACAG00000004667	ENSACAP00000004567.1	gnb4	Green Anole	1	-2244.95	-2244.95	1	1	1	-2244.95	-2250.66	0.000724	0.215742	0	1	1	0	1	1
ENSACAG00000004638	ENSACAP00000004570.3	dennd2d	Green Anole	1	-2588.52	-2588.52	1	1	1	-2588.52	-2588.52	1	1	0	1	1	0.04	1	1
ENSACAG00000004601	ENSACAP00000004576.3	nt5c2	Chicken	1	-2916.53	-2916.53	1	1	1	-2916.53	-2916.53	1	1	0	1	1	0	1	1
ENSACAG00000004623	ENSACAP00000004582.2	atp13a1	Green Anole	2.08665	-6649.47	-6649.48	0.849289	1	1	-6649.98	-6649.98	1	1	0.14	1	1	0.02	1	1
ENSACAG00000004673	ENSACAP00000004583.2	ints14	Green Anole	1	-3251	-3251	1	1	1	-3252.84	-3252.84	1	1	0.15	1	1	0	1	1
ENSACAG00000004675	ENSACAP00000004586.3	etv6	Green Anole	1	-2258.4	-2258.4	1	1	1	-2258.4	-2258.4	1	1	0	1	1	0	1	1
ENSACAG00000004716	ENSACAP00000004592.3	angptl2	Green Anole	3.87986	-2748.75	-2748.8	0.766722	1	1	-2750.2	-2750.2	1	1	39.39	0.0289268	1	0	1	1
ENSACAG00000004695	ENSACAP00000004600.3	-	-	1	-2838.48	-2838.48	1	1	1	-2838.36	-2838.36	1	1	0.15	1	1	0.13	1	1
ENSACAG00000004722	ENSACAP00000004605.2	-	-	1	-4713.29	-4713.29	1	1	1	-4713.29	-4713.29	1	1	0.5	1	1	0.46	1	1
ENSACAG00000004727	ENSACAP00000004606.3	ccdc12	Green Anole	1	-1119.29	-1119.29	1	1	46.5838	-1116.87	-1119.26	0.0288425	1	0	1	1	22.22	0.049454	1
ENSACAG00000004718	ENSACAP00000004607.3	mvb12a	Human	1.12428	-1776.97	-1776.97	0.923347	1	1	-1779.57	-1779.57	1	1	1.07	0.491612	1	0.09	1	1
ENSACAG00000004650	ENSACAP00000004608.2	padi2	Green Anole	1	-4057.31	-4057.38	0.703358	1	1	-4057.38	-4057.38	1	1	0.11	1	1	0.03	1	1
ENSACAG00000004628	ENSACAP00000004612.3	acsl3	Green Anole	1	-4490.44	-4490.44	1	1	1	-4490.44	-4490.44	1	1	0.06	1	1	0.02	1	1
ENSACAG00000004719	ENSACAP00000004615.3	hacd3	Green Anole	1	-2610.4	-2610.4	1	1	1	-2610.58	-2610.58	1	1	0.12	1	1	8.44	0.128719	1
ENSACAG00000004445	ENSACAP00000004620.3	clasp1	Green Anole	1	-10025.4	-10025.4	1	1	1	-10025.4	-10025.4	1	1	0	1	1	0.05	1	1
ENSACAG00000004732	ENSACAP00000004621.3	adrm1	Green Anole	1	-2450.11	-2450.11	1	1	1	-2450.11	-2450.11	1	1	0.11	1	1	0.19	1	1
ENSACAG00000004740	ENSACAP00000004624.2	whamm	Green Anole	1	-5514.18	-5514.18	1	1	8.99924	-5512.68	-5513.37	0.238044	1	0.08	1	1	4.84	0.123553	1
ENSACAG00000004561	ENSACAP00000004626.3	furin	Green Anole	1	-5303.1	-5303.1	1	1	1	-5303.79	-5303.79	1	1	0.08	1	1	72.42	0.0313825	1
ENSACAG00000004654	ENSACAP00000004627.2	sema6d	Human	1	-4910.84	-4910.84	1	1	1	-4910.85	-4910.85	1	1	0.02	1	1	0.04	1	1
ENSACAG00000004306	ENSACAP00000004629.3	itih2	Green Anole	1	-6352.42	-6352.42	1	1	1	-6352.42	-6352.42	1	1	0.12	1	1	0.06	1	1
ENSACAG00000004724	ENSACAP00000004636.3	dnaja3	Green Anole	1.4708	-3068.67	-3068.67	0.941943	1	1	-3068.7	-3068.7	1	1	0.19	1	1	0.06	1	1
ENSACAG00000004677	ENSACAP00000004638.3	aco2	Human	1	-4292.39	-4292.39	1	1	1	-4292.45	-4292.45	1	1	0.04	1	1	0.03	1	1
ENSACAG00000004754	ENSACAP00000004639.3	uxt	Green Anole	1	-999.363	-999.363	1	1	1	-998.981	-998.981	1	1	0	1	1	0.3	1	1
ENSACAG00000004757	ENSACAP00000004642.3	tsn	Green Anole	111.947	-1332.33	-1332.68	0.40549	1	1	-1335.83	-1335.83	1	1	>1000	0.377382	1	0	1	1
ENSACAG00000004653	ENSACAP00000004644.3	ezr	Green Anole	1	-3073.58	-3073.58	1	1	1	-3073.58	-3073.58	1	1	0	1	1	0	1	1
ENSACAG00000004691	ENSACAP00000004645.3	kpna6	Green Anole	1	-3215.7	-3215.7	1	1	1	-3215.7	-3215.7	1	1	0	1	1	0	1	1
ENSACAG00000004775	ENSACAP00000004647.2	phf5a	Green Anole	1	-580.273	-580.273	1	1	1	-580.273	-580.273	1	1	0	1	1	0	1	1
ENSACAG00000004751	ENSACAP00000004648.3	bbox1	Green Anole	1	-2731.54	-2731.54	1	1	2.33453	-2731.56	-2731.56	0.925168	1	0.4	1	1	0.57	1	1
ENSACAG00000004748	ENSACAP00000004650.2	csgalnact2	Green Anole	1	-2963.91	-2963.91	1	1	1	-2965.47	-2965.47	0.998872	1	0.16	1	1	0	1	1
ENSACAG00000004742	ENSACAP00000004652.3	ttc38	Green Anole	9.62367	-2982.74	-2982.79	0.743775	1	1	-2982.95	-2982.95	1	1	0.53	1	1	0.04	1	1
ENSACAG00000004701	ENSACAP00000004655.3	trpc1	Green Anole	1	-4056.62	-4056.62	1	1	1	-4056.62	-4056.62	0.996615	1	0	1	1	0.04	1	1
ENSACAG00000004703	ENSACAP00000004656.3	ddx54	Green Anole	1	-4672.7	-4672.7	1	1	1.1858	-4672.64	-4672.64	0.979411	1	0.03	1	1	0.12	1	1
ENSACAG00000004756	ENSACAP00000004657.2	taf5	Green Anole	1	-2289.72	-2289.72	1	1	1	-2289.72	-2289.72	1	1	0	1	1	0	1	1
ENSACAG00000004784	ENSACAP00000004658.3	irak1bp1	Green Anole	1	-1727.85	-1727.85	1	1	1	-1727.85	-1727.85	1	1	0.37	1	1	0.31	1	1
ENSACAG00000004725	ENSACAP00000004661.3	-	-	1	-12006.9	-12006.9	1	1	1	-12006.9	-12006.9	1	1	0.02	1	1	0.09	1	1
ENSACAG00000004763	ENSACAP00000004665.3	mfap1	Green Anole	1	-2626.81	-2626.81	1	1	1	-2626.61	-2626.61	1	1	0	1	1	0.04	1	1
ENSACAG00000004789	ENSACAP00000004674.3	rwdd3	Green Anole	1	-1509.82	-1509.82	1	1	10.9063	-1509.68	-1509.76	0.702601	1	0	1	1	0.56	1	1
ENSACAG00000004800	ENSACAP00000004675.2	hypk	Green Anole	1	-777.091	-777.091	1	1	1	-777.091	-777.091	1	1	0	1	1	0	1	1
ENSACAG00000004768	ENSACAP00000004676.1	klhl24	Green Anole	1	-3066.13	-3066.13	1	1	1	-3066.13	-3066.13	1	1	0	1	1	0	1	1
ENSACAG00000004790	ENSACAP00000004683.3	bsdc1	Green Anole	23.3026	-3003.6	-3003.83	0.502125	1	1	-3004.11	-3004.11	1	1	0.54	1	1	0	1	1
ENSACAG00000004810	ENSACAP00000004684.3	tef	Green Anole	1	-1748.87	-1748.87	1	1	1	-1748.89	-1748.89	1	1	0.08	1	1	0	1	1
ENSACAG00000004502	ENSACAP00000004686.3	pls3	Green Anole	33.3686	-3762.21	-3762.28	0.694554	1	1	-3762.81	-3762.81	1	1	0.31	1	1	0	1	1
ENSACAG00000004817	ENSACAP00000004687.3	dynlt1	Green Anole	999	-562.537	-562.838	0.437562	1	2.50977	-565.101	-565.101	1	1	>1000	0.311412	1	1	1	1
ENSACAG00000004824	ENSACAP00000004692.3	parva	Green Anole	1	-1870.27	-1870.27	1	1	1	-1870.27	-1870.27	1	1	0	1	1	0	1	1
ENSACAG00000004823	ENSACAP00000004694.3	tmem181	Green Anole	1	-2802.25	-2802.25	1	1	1	-2801.48	-2801.48	1	1	0	1	1	0.35	1	1
ENSACAG00000004808	ENSACAP00000004702.3	hccs	Green Anole	1	-1591.38	-1591.38	1	1	2.61	-1591.51	-1591.53	0.844172	1	0.43	1	1	0.51	1	1
ENSACAG00000004735	ENSACAP00000004705.2	col6a1	Green Anole	1	-5602.5	-5602.5	1	1	14.5119	-5599.32	-5599.98	0.250588	1	0	1	1	2.19	0.318298	1
ENSACAG00000004743	ENSACAP00000004707.2	pth1r	Human	1	-3325.03	-3325.03	1	1	1	-3325.04	-3325.04	1	1	0.05	1	1	0	1	1
ENSACAG00000004843	ENSACAP00000004709.2	col6a2	Green Anole	1	-5943.26	-5943.26	0.998872	1	1	-5943.26	-5943.26	1	1	0.11	1	1	0.11	1	1
ENSACAG00000004842	ENSACAP00000004710.3	sftpd	Human	1	-1414.75	-1414.75	1	1	1	-1414.75	-1414.75	1	1	0.32	1	1	1.03	0.499117	1
ENSACAG00000004752	ENSACAP00000004715.3	dpp8	Green Anole	1	-5946.17	-5946.17	1	1	8.98049	-5944.79	-5945.46	0.246548	1	0.03	1	1	0.11	1	1
ENSACAG00000004798	ENSACAP00000004716.2	srf	Green Anole	1	-2754.49	-2754.49	1	1	1	-2754.49	-2754.49	1	1	0	1	1	0.11	1	1
ENSACAG00000004788	ENSACAP00000004720.2	ppara	Green Anole	1	-2722.8	-2722.8	1	1	1	-2722.71	-2722.71	1	1	>1000	0.220432	1	0.15	1	1
ENSACAG00000004819	ENSACAP00000004722.2	zbtb8a	Green Anole	1	-2994.58	-2994.58	1	1	1	-2994.58	-2994.58	1	1	0.08	1	1	0	1	1
ENSACAG00000004702	ENSACAP00000004729.2	mfn1	Green Anole	1	-4127.15	-4127.15	1	1	1	-4127.15	-4127.15	1	1	0.23	1	1	0.08	1	1
ENSACAG00000004772	ENSACAP00000004734.3	mgrn1	Green Anole	1	-3562.07	-3562.07	1	1	1	-3562.07	-3562.07	1	1	0	1	1	0	1	1
ENSACAG00000004857	ENSACAP00000004736.3	zbtb8os	Green Anole	1	-1115.61	-1115.61	1	1	1	-1115.61	-1115.61	1	1	0	1	1	0	1	1
ENSACAG00000004856	ENSACAP00000004742.2	cnn3	Green Anole	1	-1696.39	-1696.39	1	1	1	-1696.39	-1696.39	1	1	0	1	1	0	1	1
ENSACAG00000004850	ENSACAP00000004747.3	igdcc4	Green Anole	1	-5213.52	-5213.52	1	1	3.35275	-5213.68	-5213.69	0.916523	1	0.11	1	1	0.12	1	1
ENSACAG00000004859	ENSACAP00000004750.3	fam117b	Green Anole	1	-1779.18	-1779.18	1	1	1	-1779.18	-1779.18	1	1	0	1	1	0	1	1
ENSACAG00000004806	ENSACAP00000004760.3	myef2	Green Anole	1	-3638.51	-3638.51	1	1	1	-3638.51	-3638.51	1	1	0.14	1	1	34.04	0.0338846	1
ENSACAG00000004866	ENSACAP00000004761.2	stx6	Green Anole	1	-1325.94	-1325.94	0.996808	1	2.97115	-1325.94	-1325.94	1	1	1	1	1	1	1	1
ENSACAG00000004847	ENSACAP00000004762.2	ftcd	Green Anole	1	-3432.73	-3432.73	1	1	1	-3432.73	-3432.73	1	1	0.25	1	1	0.19	1	1
ENSACAG00000004804	ENSACAP00000004764.3	tpcn1	Green Anole	1	-4496.36	-4496.36	1	1	1	-4496.36	-4496.36	1	1	0.09	1	1	0.04	1	1
ENSACAG00000004825	ENSACAP00000004765.3	pcnx1	Green Anole	1	-8996.17	-8996.17	0.970345	1	1	-8996.17	-8996.17	0.996808	1	0.04	1	1	0.08	1	1
ENSACAG00000004902	ENSACAP00000004768.2	tmem107	Green Anole	1	-1055.87	-1055.86	1	1	1	-1056.45	-1056.45	1	1	0.4	1	1	0.12	1	1
ENSACAG00000004891	ENSACAP00000004772.2	mbl2	Green Anole	1	-1902.15	-1902.15	1	1	1	-1902.15	-1902.15	1	1	0.16	1	1	0.18	1	1
ENSACAG00000004917	ENSACAP00000004786.2	heca	Green Anole	1	-2448.06	-2448.06	1	1	1	-2448.06	-2448.06	1	1	0	1	1	0	1	1
ENSACAG00000004911	ENSACAP00000004790.3	mat1a	Green Anole	1	-2235.6	-2235.6	1	1	1	-2235.71	-2235.71	1	1	0.1	1	1	0.05	1	1
ENSACAG00000004864	ENSACAP00000004792.3	prmt1	Green Anole	1	-1878.14	-1878.14	1	1	1	-1878.14	-1878.14	1	1	0	1	1	0	1	1
ENSACAG00000004895	ENSACAP00000004796.2	klhl9	Chicken	1	-3569.73	-3569.73	0.998872	1	1	-3569.73	-3569.73	1	1	0	1	1	0	1	1
ENSACAG00000004887	ENSACAP00000004801.3	gpt	Human	1	-3909.53	-3909.53	1	1	1	-3909.53	-3909.53	1	1	18.7	0.0690261	1	57.37	0.0943396	1
ENSACAG00000004927	ENSACAP00000004804.1	fam168b	Green Anole	2.37195	-891.787	-891.787	1	1	1	-891.787	-891.787	1	1	1	1	1	0	1	1
ENSACAG00000004829	ENSACAP00000004805.3	mical2	Green Anole	2.61244	-4855.07	-4855.08	0.933646	1	1.51941	-4854.7	-4854.7	0.958713	1	0.3	1	1	0.17	1	1
ENSACAG00000004924	ENSACAP00000004813.3	f3	Green Anole	1	-1794.67	-1794.67	1	1	1	-1794.67	-1794.67	1	1	0.14	1	1	0.1	1	1
ENSACAG00000004937	ENSACAP00000004814.3	exosc3	Green Anole	1	-1619.34	-1619.34	1	1	1.01885	-1620.05	-1620.05	1	1	0.28	1	1	0.14	1	1
ENSACAG00000004885	ENSACAP00000004815.2	bmpr2	Green Anole	1	-5461.29	-5461.38	0.669324	1	1	-5461.38	-5461.38	1	1	0.08	1	1	0	1	1
ENSACAG00000004926	ENSACAP00000004824.3	-	-	1	-1525.74	-1525.74	1	1	1	-1525.69	-1525.69	1	1	0.29	1	1	0.05	1	1
ENSACAG00000004851	ENSACAP00000004825.3	ptk7	Green Anole	1	-5525.02	-5525.02	1	1	1	-5525.02	-5525.02	1	1	0	1	1	0.03	1	1
ENSACAG00000004769	ENSACAP00000004827.3	farsb	Green Anole	1	-3498.11	-3498.11	1	1	1	-3498.32	-3498.32	1	1	0.27	1	1	0.1	1	1
ENSACAG00000004882	ENSACAP00000004828.2	pdia3	Green Anole	1	-3325.3	-3325.3	1	1	1	-3325.49	-3325.49	1	1	0.06	1	1	0.02	1	1
ENSACAG00000004957	ENSACAP00000004829.3	-	-	1	-1482.12	-1482.12	0.997236	1	1	-1481.78	-1481.78	1	1	0	1	1	0.23	1	1
ENSACAG00000004879	ENSACAP00000004831.2	spop	Green Anole	1	-1816.82	-1816.82	1	1	1	-1816.82	-1816.82	1	1	0	1	1	0	1	1
ENSACAG00000004923	ENSACAP00000004832.3	tdrd3	Green Anole	1	-3874.31	-3874.31	1	1	1	-3874.54	-3874.54	0.998872	1	0.18	1	1	0.04	1	1
ENSACAG00000004956	ENSACAP00000004833.2	akt1s1	Green Anole	1	-1661.62	-1661.62	1	1	1	-1661.55	-1661.55	1	1	0.1	1	1	0.12	1	1
ENSACAG00000004930	ENSACAP00000004835.3	plbd2	Green Anole	1.10991	-3733.26	-3733.26	0.997236	1	1	-3733.26	-3733.26	1	1	0.14	1	1	0.1	1	1
ENSACAG00000004906	ENSACAP00000004838.2	xpr1	Green Anole	37.2862	-3471.12	-3471.13	0.890872	1	1	-3470.52	-3470.52	0.998404	1	0.14	1	1	0.41	1	1
ENSACAG00000004939	ENSACAP00000004840.3	plekhb2	Green Anole	1	-1198.9	-1198.9	1	1	10.7303	-1198.38	-1198.4	0.844064	1	0	1	1	0.09	1	1
ENSACAG00000004940	ENSACAP00000004841.3	dkk3	Green Anole	999	-2140.73	-2141.07	0.409516	1	1	-2142.03	-2142.03	1	1	>1000	0.283823	1	0.17	1	1
ENSACAG00000004942	ENSACAP00000004842.2	tmem183a	Green Anole	1	-2223.8	-2223.8	1	1	1	-2223.8	-2223.8	1	1	0	1	1	0.05	1	1
ENSACAG00000004914	ENSACAP00000004844.3	lss	Green Anole	1	-4735.24	-4735.24	1	1	18.5631	-4729.4	-4731.75	0.0302242	1	0.06	1	1	1.59	0.309188	1
ENSACAG00000004977	ENSACAP00000004846.2	hs6st1	Green Anole	1	-2040.5	-2040.5	1	1	1	-2040.5	-2040.5	1	1	0	1	1	0.06	1	1
ENSACAG00000004966	ENSACAP00000004858.3	slc35b1	Green Anole	1	-1955.16	-1955.16	1	1	1	-1955.16	-1955.16	1	1	0	1	1	0	1	1
ENSACAG00000004854	ENSACAP00000004863.3	-	-	1	-8716.89	-8716.89	0.998872	1	1	-8716.89	-8716.89	1	1	0.03	1	1	0.07	1	1
ENSACAG00000004929	ENSACAP00000004864.3	cap1	Green Anole	1	-2938.18	-2938.18	1	1	1	-2938.18	-2938.18	1	1	0.05	1	1	0.17	1	1
ENSACAG00000004910	ENSACAP00000004865.3	slc27a1	Green Anole	1	-4574.67	-4574.73	0.724973	1	1	-4574.73	-4574.73	1	1	0.12	1	1	1	1	1
ENSACAG00000004970	ENSACAP00000004866.3	-	-	92.0459	-1162.28	-1162.47	0.533873	1	1	-1163.29	-1163.29	1	1	>1000	0.387407	1	0	1	1
ENSACAG00000004872	ENSACAP00000004867.3	pik3ca	Green Anole	1	-5383.54	-5383.54	1	1	1	-5383.54	-5383.54	1	1	0.06	1	1	0.05	1	1
ENSACAG00000004931	ENSACAP00000004870.3	wdr44	Green Anole	1	-3721.69	-3721.69	1	1	14.3285	-3721.41	-3721.45	0.790787	1	0	1	1	0.06	1	1
ENSACAG00000004995	ENSACAP00000004872.2	synj2bp	Chicken	26.7589	-843.128	-843.162	0.794573	1	1	-843.427	-843.427	1	1	0.18	1	1	0	1	1
ENSACAG00000005002	ENSACAP00000004877.2	pgls	Human	1	-1569.54	-1569.54	1	1	1	-1569.54	-1569.54	1	1	0	1	1	0	1	1
ENSACAG00000004997	ENSACAP00000004880.3	hspbap1	Green Anole	53.6565	-3280.81	-3282.14	0.102753	1	1	-3282.19	-3282.19	1	1	26.08	0.0388664	1	0.39	1	1
ENSACAG00000004996	ENSACAP00000004882.2	timm17a	Green Anole	2.40239	-907.582	-907.582	1	1	1	-907.582	-907.582	1	1	1	1	1	0	1	1
ENSACAG00000004989	ENSACAP00000004885.3	senp6	Green Anole	1	-6272.32	-6272.32	1	1	1	-6272.32	-6272.32	1	1	0.3	1	1	0.36	1	1
ENSACAG00000005020	ENSACAP00000004886.2	zc3h10	Green Anole	1	-2427.15	-2427.15	1	1	1	-2427.15	-2427.15	0.998404	1	0	1	1	0	1	1
ENSACAG00000004992	ENSACAP00000004889.2	fam117a	Green Anole	1	-2365.96	-2365.96	1	1	1	-2366.26	-2366.26	0.998872	1	0.38	1	1	0.21	1	1
ENSACAG00000004938	ENSACAP00000004891.2	rars1	Green Anole	1	-3816.81	-3816.81	1	1	1	-3816.81	-3816.81	1	1	0	1	1	0.05	1	1
ENSACAG00000004973	ENSACAP00000004893.2	parn	Green Anole	1	-4122.21	-4122.21	1	1	1	-4120.8	-4120.8	1	1	0	1	1	0.18	1	1
ENSACAG00000004943	ENSACAP00000004899.2	rangap1	Green Anole	1	-2092.05	-2092.05	1	1	1	-2091.29	-2091.29	1	1	0	1	1	0.1	1	1
ENSACAG00000004922	ENSACAP00000004900.2	reps1	Green Anole	2.55218	-4047.17	-4047.22	0.744241	1	1	-4048.68	-4048.68	1	1	0.51	1	1	0.11	1	1
ENSACAG00000005004	ENSACAP00000004901.1	sdsl	Green Anole	3.76264	-2476.1	-2476.16	0.73185	1	1	-2476.42	-2476.42	1	1	0.45	1	1	0.32	1	1
ENSACAG00000004999	ENSACAP00000004903.2	fam3a	Green Anole	69.3454	-1309.75	-1309.96	0.516013	1	1	-1311.42	-1311.42	1	1	0.4	1	1	0	1	1
ENSACAG00000004985	ENSACAP00000004905.3	xrn1	Green Anole	1	-7994.4	-7994.4	1	1	1	-7994.4	-7994.4	1	1	0.24	1	1	0.14	1	1
ENSACAG00000004697	ENSACAP00000004907.3	itsn1	Green Anole	1	-8634.43	-8634.43	1	1	1	-8634.43	-8634.43	0.994829	1	0.07	1	1	0.07	1	1
ENSACAG00000004759	ENSACAP00000004915.2	-	-	1	-4041.63	-4041.63	1	1	1	-4041.62	-4041.62	1	1	0.24	1	1	0.12	1	1
ENSACAG00000005017	ENSACAP00000004917.1	slc49a4	Green Anole	1	-2805.99	-2805.99	1	1	1	-2805.99	-2805.99	1	1	0.1	1	1	0.29	1	1
ENSACAG00000004976	ENSACAP00000004927.3	usp47	Green Anole	1	-7017.69	-7017.69	1	1	1	-7017.69	-7017.69	0.998872	1	0.03	1	1	0	1	1
ENSACAG00000005040	ENSACAP00000004929.2	ubl4a	Green Anole	415.348	-906.279	-906.667	0.377975	1	1	-908.125	-908.125	1	1	>1000	0.182877	1	0	1	1
ENSACAG00000004980	ENSACAP00000004933.3	mcm3ap	Green Anole	1	-10261	-10261	1	1	1.92591	-10260.2	-10260.3	0.78695	1	0.39	1	1	0.84	1	1
ENSACAG00000005067	ENSACAP00000004935.2	tex26	Human	1.11188	-1710.35	-1710.36	0.928331	1	1	-1712.52	-1712.52	1	1	0.99	1	1	0	1	1
ENSACAG00000005042	ENSACAP00000004938.3	-	-	1	-1297.81	-1297.81	1	1	1	-1297.81	-1297.81	1	1	0	1	1	0.05	1	1
ENSACAG00000004952	ENSACAP00000004940.3	sfmbt2	Green Anole	1	-5570.82	-5570.82	1	1	1	-5570.82	-5570.82	1	1	0.06	1	1	0.08	1	1
ENSACAG00000005068	ENSACAP00000004942.3	medag	Green Anole	1	-1843.87	-1843.86	1	1	1	-1844.07	-1844.07	1	1	0.14	1	1	0	1	1
ENSACAG00000005071	ENSACAP00000004948.3	mrps6	Green Anole	1	-778.033	-778.033	1	1	2.37159	-778.033	-778.033	1	1	0	1	1	1	1	1
ENSACAG00000004969	ENSACAP00000004949.3	tbc1d17	Green Anole	1	-3786.96	-3786.96	1	1	1	-3786.95	-3786.95	1	1	0	1	1	0.04	1	1
ENSACAG00000005041	ENSACAP00000004951.2	gk5	Green Anole	1	-3197.1	-3197.1	1	1	1.4386	-3197.07	-3197.07	0.962016	1	0.09	1	1	0.24	1	1
ENSACAG00000005031	ENSACAP00000004959.3	klhl12	Green Anole	1	-2961.53	-2961.53	1	1	1	-2961.53	-2961.53	1	1	0	1	1	0.06	1	1
ENSACAG00000005080	ENSACAP00000004960.3	uspl1	Green Anole	1	-4025.06	-4025.06	0.998872	1	1	-4025.06	-4025.06	1	1	0.3	1	1	0.44	1	1
ENSACAG00000005058	ENSACAP00000004963.2	rpl11	Green Anole	1	-1056.11	-1056.11	1	1	1	-1056.11	-1056.11	1	1	0	1	1	0	1	1
ENSACAG00000005059	ENSACAP00000004964.3	dut	Green Anole	1	-1266.1	-1266.1	1	1	1.37636	-1266.59	-1266.6	0.88803	1	0.72	1	1	0.47	1	1
ENSACAG00000005081	ENSACAP00000004965.2	naf1	Human	1	-4047.8	-4047.8	1	1	6.06008	-4047.3	-4047.61	0.428989	1	0.12	1	1	1.59	0.358772	1
ENSACAG00000005034	ENSACAP00000004966.2	tcea3	Green Anole	1	-3050.79	-3050.79	1	1	1	-3050.79	-3050.79	1	1	0.04	1	1	0.12	1	1
ENSACAG00000005095	ENSACAP00000004968.2	rabif	Green Anole	1	-855.296	-855.296	1	1	1.46164	-849.631	-849.635	0.929525	1	0	1	1	1.26	0.46424	1
ENSACAG00000005023	ENSACAP00000004975.3	dhx9	Green Anole	1	-7662.77	-7662.77	1	1	1	-7662.77	-7662.77	1	1	0.12	1	1	0.04	1	1
ENSACAG00000005065	ENSACAP00000004976.3	rbm19	Green Anole	1	-6343.88	-6343.88	1	1	1	-6343.9	-6343.9	1	1	0.12	1	1	0.08	1	1
ENSACAG00000004947	ENSACAP00000004977.3	abcd3	Green Anole	1	-3601.59	-3601.59	1	1	1	-3601.59	-3601.59	1	1	0.12	1	1	0.14	1	1
ENSACAG00000005089	ENSACAP00000004979.3	rcan1	Green Anole	1	-1455.63	-1455.63	1	1	4.4252	-1455.62	-1455.63	0.893609	1	0	1	1	0.4	1	1
ENSACAG00000005077	ENSACAP00000004981.3	wfs1	Green Anole	8.50735	-4797.53	-4797.54	0.857192	1	1	-4797.54	-4797.54	0.998872	1	0.53	1	1	0	1	1
ENSACAG00000005070	ENSACAP00000004984.3	tram2	Green Anole	1	-1946.42	-1946.42	1	1	1	-1946.42	-1946.42	1	1	0	1	1	0	1	1
ENSACAG00000005092	ENSACAP00000004985.2	hmgb1	Green Anole	1	-1022.6	-1022.6	0.997743	1	1	-1022.6	-1022.6	1	1	1	1	1	0	1	1
ENSACAG00000005054	ENSACAP00000004987.2	cyp2w1	Human	1	-3255.62	-3255.62	1	1	1	-3255.2	-3255.2	1	1	45.63	0.0100403	0.721206	0.21	1	1
ENSACAG00000005044	ENSACAP00000004989.3	spata20	Green Anole	1	-4476.15	-4476.15	1	1	1	-4476.15	-4476.15	1	1	0	1	1	0.07	1	1
ENSACAG00000005114	ENSACAP00000004990.3	atp1b3	Green Anole	2.7359	-1860.28	-1860.34	0.723441	1	1	-1862.36	-1862.36	1	1	>1000	0.342667	1	>1000	0.0112305	0.847545
ENSACAG00000005025	ENSACAP00000004991.2	kat7	Green Anole	1	-3257.74	-3257.74	1	1	1	-3257.74	-3257.74	1	1	0	1	1	0	1	1
ENSACAG00000005018	ENSACAP00000004996.3	snx9	Green Anole	1	-3110.52	-3110.52	1	1	1	-3110.52	-3110.52	0.998872	1	0	1	1	0.1	1	1
ENSACAG00000004964	ENSACAP00000004997.3	klc4	Human	1	-3424.05	-3424.05	1	1	1	-3424.05	-3424.05	1	1	0	1	1	0	1	1
ENSACAG00000005138	ENSACAP00000005009.3	tma16	Green Anole	1	-1190.53	-1190.53	1	1	1.10447	-1190.34	-1190.34	0.986273	1	0	1	1	0.4	1	1
ENSACAG00000005056	ENSACAP00000005013.2	l3mbtl2	Green Anole	1	-3733.88	-3733.88	1	1	1	-3733.91	-3733.91	1	1	0.29	1	1	0.14	1	1
ENSACAG00000005134	ENSACAP00000005014.2	-	-	1	-1926.63	-1926.63	1	1	1	-1926.63	-1926.63	1	1	0	1	1	0.12	1	1
ENSACAG00000005145	ENSACAP00000005018.2	susd6	Green Anole	1	-1719.13	-1719.13	1	1	1	-1719.13	-1719.13	1	1	0	1	1	0	1	1
ENSACAG00000005152	ENSACAP00000005030.2	pithd1	Green Anole	1	-1212.85	-1212.85	1	1	1	-1212.85	-1212.85	1	1	0.13	1	1	0	1	1
ENSACAG00000005128	ENSACAP00000005031.2	rcc1	Green Anole	1	-2487.36	-2487.36	1	1	1	-2487.36	-2487.36	1	1	>1000	0.300477	1	0.09	1	1
ENSACAG00000005162	ENSACAP00000005035.2	slc39a9	Green Anole	1	-1578.34	-1578.34	1	1	1	-1578.34	-1578.34	1	1	0	1	1	0	1	1
ENSACAG00000005167	ENSACAP00000005042.3	erh	Green Anole	2.13782	-502.529	-502.529	1	1	1	-502.529	-502.529	1	1	1	1	1	0	1	1
ENSACAG00000005179	ENSACAP00000005047.3	commd9	Green Anole	1	-1201.45	-1201.45	1	1	1	-1201.45	-1201.45	1	1	0	1	1	0	1	1
ENSACAG00000004982	ENSACAP00000005048.3	uggt1	Green Anole	1	-5028.08	-5028.08	1	1	999	-5026.03	-5027.98	0.0484077	1	0	1	1	23.35	0.0694782	1
ENSACAG00000005161	ENSACAP00000005050.2	lypla2	Green Anole	117.797	-1351.83	-1352.36	0.302091	1	1	-1354.93	-1354.93	1	1	>1000	0.215902	1	0	1	1
ENSACAG00000005171	ENSACAP00000005051.2	rsad1	Green Anole	1	-3034.86	-3034.86	1	1	19.2149	-3034.31	-3034.85	0.299013	1	0.21	1	1	0.33	1	1
ENSACAG00000005180	ENSACAP00000005053.3	ldlrad3	Green Anole	1	-2164.34	-2164.34	1	1	283.265	-2160.56	-2164.81	0.00353681	0.514304	0.22	1	1	107.72	0.000312	0.0997825
ENSACAG00000005109	ENSACAP00000005055.2	arhgef10	Green Anole	1	-7221.75	-7221.74	1	1	1	-7221.75	-7221.75	0.998872	1	0.12	1	1	0.02	1	1
ENSACAG00000005177	ENSACAP00000005060.3	sumo1	Green Anole	1	-599.022	-599.022	1	1	2.2384	-599.022	-599.022	1	1	0	1	1	1	1	1
ENSACAG00000005195	ENSACAP00000005064.3	cln8	Chicken	1	-1837.6	-1837.6	1	1	1	-1837.6	-1837.6	1	1	0.39	1	1	0.21	1	1
ENSACAG00000005112	ENSACAP00000005067.3	arhgap29	Green Anole	1	-6656.32	-6656.32	1	1	1	-6656.46	-6656.46	1	1	0.21	1	1	0.2	1	1
ENSACAG00000005137	ENSACAP00000005068.3	acaa1	Green Anole	1	-3027.55	-3027.55	1	1	1	-3027.55	-3027.55	1	1	0	1	1	20.45	0.0486106	1
ENSACAG00000005188	ENSACAP00000005069.3	-	-	1	-3808.67	-3808.67	1	1	999	-3803.83	-3808.34	0.00268313	0.444356	0.23	1	1	>1000	0.0207719	1
ENSACAG00000005194	ENSACAP00000005070.3	nop58	Green Anole	1	-2981.1	-2981.1	1	1	1	-2982.98	-2982.98	0.980786	1	0.43	1	1	0.07	1	1
ENSACAG00000005198	ENSACAP00000005071.3	jmjd4	Green Anole	12.6837	-2218.46	-2218.47	0.889112	1	1	-2218.23	-2218.23	1	1	0.08	1	1	0.12	1	1
ENSACAG00000005190	ENSACAP00000005072.2	sh3bp2	Green Anole	1	-3727.71	-3727.71	1	1	1	-3727.71	-3727.71	1	1	0.63	1	1	0.13	1	1
ENSACAG00000005169	ENSACAP00000005073.3	tp53bp1	Human	1	-5781.3	-5781.3	1	1	1	-5781.3	-5781.3	1	1	0.25	1	1	0.24	1	1
ENSACAG00000005168	ENSACAP00000005078.3	ogfr	Human	1	-4924.4	-4924.4	1	1	1	-4924.4	-4924.4	1	1	0.38	1	1	554.16	0.00105339	0.227294
ENSACAG00000005208	ENSACAP00000005082.3	rbx1	Green Anole	1	-576.784	-576.784	1	1	2.10337	-576.784	-576.784	1	1	0	1	1	1	1	1
ENSACAG00000005217	ENSACAP00000005085.1	lrrn3	Green Anole	1	-3657.7	-3657.7	1	1	1	-3657.7	-3657.7	1	1	0.05	1	1	0.06	1	1
ENSACAG00000005069	ENSACAP00000005087.3	cdk16	Green Anole	2.86388	-2615.43	-2615.43	1	1	1	-2615.11	-2615.11	1	1	1	1	1	0.05	1	1
ENSACAG00000005142	ENSACAP00000005090.3	vim	Green Anole	2.30604	-2772.28	-2772.35	0.701601	1	1	-2774.36	-2774.36	1	1	0.62	1	1	0	1	1
ENSACAG00000005210	ENSACAP00000005091.2	gsto1	Green Anole	999	-1694.83	-1695.71	0.185085	1	1	-1696.41	-1696.41	1	1	>1000	0.120759	1	0	1	1
ENSACAG00000005215	ENSACAP00000005095.3	xpnpep3	Green Anole	1	-2876.93	-2876.93	1	1	2.29348	-2876.66	-2876.69	0.826709	1	0	1	1	0.37	1	1
ENSACAG00000005183	ENSACAP00000005096.2	gale	Green Anole	1	-2175.44	-2175.44	1	1	1	-2175.44	-2175.44	1	1	0	1	1	0	1	1
ENSACAG00000005182	ENSACAP00000005101.3	sap130	Green Anole	1	-6022.34	-6022.34	1	1	1	-6022.6	-6022.6	1	1	0.11	1	1	0.03	1	1
ENSACAG00000005029	ENSACAP00000005105.3	clcn7	Green Anole	1	-5246.47	-5246.47	1	1	1	-5246.07	-5246.07	1	1	0.04	1	1	0.02	1	1
ENSACAG00000005222	ENSACAP00000005107.2	cep170	Green Anole	1	-8149.01	-8149.01	1	1	1	-8149.75	-8149.75	1	1	0.34	1	1	0.21	1	1
ENSACAG00000005107	ENSACAP00000005126.2	kdm5b	Green Anole	1	-8109.32	-8109.32	0.998872	1	1	-8109.32	-8109.32	1	1	0.06	1	1	0.04	1	1
ENSACAG00000005133	ENSACAP00000005127.2	lamc1	Green Anole	1	-5830.19	-5830.19	1	1	1	-5829.35	-5829.35	0.998872	1	0	1	1	0.12	1	1
ENSACAG00000005255	ENSACAP00000005129.2	polr2d	Green Anole	1	-784.312	-784.312	1	1	1	-784.312	-784.312	1	1	0	1	1	0	1	1
ENSACAG00000005207	ENSACAP00000005130.2	add1	Green Anole	1	-3921.74	-3921.74	1	1	1	-3921.74	-3921.74	1	1	0.08	1	1	0.04	1	1
ENSACAG00000005239	ENSACAP00000005131.3	bfar	Green Anole	1	-2979.15	-2979.15	1	1	46.3402	-2976.65	-2978.49	0.0553642	1	0.03	1	1	0.05	1	1
ENSACAG00000005257	ENSACAP00000005133.2	eme1	Green Anole	1	-3794.22	-3794.22	1	1	1	-3794.22	-3794.22	1	1	0.28	1	1	0.18	1	1
ENSACAG00000005266	ENSACAP00000005136.2	mrpl27	Green Anole	1	-1152.84	-1152.84	1	1	1	-1152.84	-1152.84	1	1	0	1	1	0.4	1	1
ENSACAG00000005186	ENSACAP00000005145.3	herc2	Green Anole	1	-13422.5	-13422.5	1	1	1	-13422.4	-13422.4	1	1	0.03	1	1	0.05	1	1
ENSACAG00000005272	ENSACAP00000005151.2	naa20	Green Anole	1	-950.93	-950.93	1	1	1	-950.93	-950.93	1	1	0	1	1	0	1	1
ENSACAG00000005283	ENSACAP00000005154.3	tdrp	Green Anole	1	-1106.41	-1106.41	1	1	1	-1105.48	-1105.48	1	1	0.08	1	1	0.43	1	1
ENSACAG00000005221	ENSACAP00000005163.3	plcd1	Green Anole	1	-5603.21	-5603.21	1	1	1	-5610.45	-5610.45	1	1	0.64	1	1	0	1	1
ENSACAG00000005296	ENSACAP00000005165.2	itga9	Human	2.6993	-2193.94	-2193.94	0.897238	1	2.15807	-2193.78	-2193.84	0.736272	1	0.67	1	1	0.76	1	1
ENSACAG00000005290	ENSACAP00000005170.2	rps26	Green Anole	1	-647.507	-647.507	1	1	1	-647.507	-647.507	1	1	0	1	1	0	1	1
ENSACAG00000005300	ENSACAP00000005172.3	penk	Green Anole	1	-1572.29	-1572.29	1	1	1	-1572.37	-1572.37	1	1	0.25	1	1	0.13	1	1
ENSACAG00000005227	ENSACAP00000005180.2	st13p5	Chicken	1	-2117.78	-2117.78	1	1	1	-2117.78	-2117.78	1	1	0	1	1	0	1	1
ENSACAG00000005084	ENSACAP00000005181.3	col1a1	Green Anole	1	-7692.34	-7692.34	1	1	1	-7692.34	-7692.34	1	1	0.87	1	1	54.11	0.0668366	1
ENSACAG00000005261	ENSACAP00000005187.2	ipo9	Green Anole	1	-5516.75	-5516.75	1	1	22.5018	-5513.75	-5515.34	0.0749414	1	0	1	1	0.09	1	1
ENSACAG00000005326	ENSACAP00000005190.2	pnrc2	Green Anole	999	-849.633	-849.987	0.399989	1	999	-849.608	-849.977	0.390254	1	>1000	0.309349	1	>1000	0.294855	1
ENSACAG00000005316	ENSACAP00000005192.3	zadh2	Green Anole	2.66137	-2491.93	-2491.96	0.813449	1	10.9571	-2491.45	-2491.66	0.516813	1	0.6	1	1	0.69	1	1
ENSACAG00000005311	ENSACAP00000005194.2	rpl23a	Green Anole	1	-893.26	-893.26	1	1	1	-893.26	-893.26	1	1	0	1	1	0	1	1
ENSACAG00000005329	ENSACAP00000005197.3	tshz1	Green Anole	2.04054	-2971.76	-2971.74	1	1	1	-2973.31	-2973.31	1	1	0.32	1	1	0.05	1	1
ENSACAG00000005289	ENSACAP00000005204.2	klhdc3	Green Anole	1	-2106.54	-2106.54	1	1	1	-2106.54	-2106.54	1	1	0	1	1	0	1	1
ENSACAG00000005327	ENSACAP00000005206.2	srsf10	Green Anole	1	-859.082	-859.082	1	1	1	-859.082	-859.082	1	1	0	1	1	0	1	1
ENSACAG00000005318	ENSACAP00000005207.2	slc25a17	Green Anole	1	-1626.47	-1626.47	1	1	1	-1626.47	-1626.47	1	1	0	1	1	0	1	1
ENSACAG00000005285	ENSACAP00000005209.3	fam50b	Green Anole	1	-1777.87	-1777.87	1	1	1	-1777.87	-1777.87	1	1	0	1	1	0	1	1
ENSACAG00000005352	ENSACAP00000005217.3	fam110c	Green Anole	1	-1956.97	-1956.97	1	1	1	-1956.86	-1956.86	1	1	0.15	1	1	0.15	1	1
ENSACAG00000005263	ENSACAP00000005219.3	wdr33	Green Anole	1	-6622.2	-6622.2	1	1	1	-6622.2	-6622.2	1	1	0.04	1	1	0.02	1	1
ENSACAG00000005258	ENSACAP00000005221.2	stam	Green Anole	1	-2888.3	-2888.3	1	1	1	-2888.27	-2888.27	1	1	0	1	1	0.06	1	1
ENSACAG00000005360	ENSACAP00000005222.3	mrps11	Green Anole	13.1692	-1428.79	-1430.18	0.0959206	1	1	-1431.17	-1431.17	1	1	1.34	0.411113	1	0	1	1
ENSACAG00000005271	ENSACAP00000005227.2	xylt2	Green Anole	1	-4796.71	-4796.71	1	1	1	-4796.71	-4796.71	1	1	0.06	1	1	0.03	1	1
ENSACAG00000005305	ENSACAP00000005228.3	gclm	Green Anole	999	-1540.85	-1541.12	0.462483	1	1	-1542.41	-1542.41	1	1	>1000	0.317088	1	0.06	1	1
ENSACAG00000005362	ENSACAP00000005236.3	-	-	1	-3156.5	-3156.5	1	1	1	-3156.5	-3156.5	1	1	0	1	1	0	1	1
ENSACAG00000005284	ENSACAP00000005238.3	crnkl1	Green Anole	1	-3659.03	-3659.03	1	1	1	-3659.03	-3659.03	1	1	0	1	1	0	1	1
ENSACAG00000005356	ENSACAP00000005245.3	sh3yl1	Green Anole	1	-1376.17	-1376.17	1	1	1	-1376.13	-1376.13	1	1	0	1	1	0.12	1	1
ENSACAG00000005363	ENSACAP00000005246.2	grina	Green Anole	1	-2332.33	-2332.33	1	1	1	-2332.33	-2332.33	1	1	0.08	1	1	0.02	1	1
ENSACAG00000005391	ENSACAP00000005249.3	uimc1	Green Anole	860.037	-3614.84	-3618.36	0.00798914	0.902649	999	-3613.77	-3618.36	0.0024414	0.444356	464.51	0.00710711	0.646463	>1000	0.00118176	0.242953
ENSACAG00000005366	ENSACAP00000005250.2	dazap1	Human	1	-2227.38	-2227.38	1	1	1	-2227.38	-2227.38	1	1	0	1	1	0.06	1	1
ENSACAG00000005237	ENSACAP00000005251.2	alpl	Green Anole	1	-3764.84	-3764.84	1	1	1	-3764.84	-3764.84	1	1	0.05	1	1	0.03	1	1
ENSACAG00000005347	ENSACAP00000005253.3	dcaf5	Human	1	-5423.71	-5423.71	1	1	1	-5423.71	-5423.71	1	1	0.08	1	1	0.05	1	1
ENSACAG00000005397	ENSACAP00000005256.2	zbtb38	Green Anole	1	-3783.1	-3783.1	1	1	1	-3783.39	-3783.39	1	1	0.36	1	1	0.24	1	1
ENSACAG00000005288	ENSACAP00000005258.3	nop14	Green Anole	3.24807	-5236	-5236.07	0.693928	1	1	-5236.32	-5236.32	1	1	0.74	1	1	609.33	0.00722796	0.742984
ENSACAG00000005381	ENSACAP00000005265.2	synrg	Human	1	-8359.4	-8359.4	1	1	1	-8359.35	-8359.35	1	1	0.09	1	1	0.13	1	1
ENSACAG00000005392	ENSACAP00000005269.2	gamt	Green Anole	36.6379	-1562.21	-1565.3	0.012874	1	1	-1566.28	-1566.28	1	1	73.05	0.0239648	1	0	1	1
ENSACAG00000005389	ENSACAP00000005275.3	acp1	Chicken	1	-866.032	-866.032	0.996808	1	1	-866.032	-866.032	1	1	1	1	1	0	1	1
ENSACAG00000005282	ENSACAP00000005280.2	scaf8	Green Anole	1.18329	-7407.86	-7407.87	0.918299	1	1	-7407.93	-7407.93	1	1	0.18	1	1	0.13	1	1
ENSACAG00000005399	ENSACAP00000005281.3	tufm	Green Anole	1	-2995.34	-2995.34	1	1	1	-2993.95	-2993.95	1	1	0.15	1	1	0.27	1	1
ENSACAG00000005270	ENSACAP00000005284.2	uba1	Green Anole	1	-6031.27	-6031.27	1	1	1	-6031.35	-6031.35	1	1	0.07	1	1	0.04	1	1
ENSACAG00000005348	ENSACAP00000005286.3	mrtfa	Green Anole	1	-5708.71	-5708.71	1	1	2.93543	-5708.47	-5708.52	0.743618	1	0.15	1	1	0.39	1	1
ENSACAG00000005359	ENSACAP00000005292.2	lims2	Green Anole	1	-1761.23	-1761.23	1	1	1	-1761.23	-1761.23	1	1	0	1	1	0	1	1
ENSACAG00000005419	ENSACAP00000005297.3	-	-	85.4815	-1114.83	-1115.13	0.440193	1	1	-1116.11	-1116.11	1	1	>1000	0.302663	1	0.1	1	1
ENSACAG00000005401	ENSACAP00000005303.2	ripk4	Green Anole	6.34617	-3792	-3792.09	0.673815	1	1	-3792.45	-3792.48	0.836962	1	0.44	1	1	0	1	1
ENSACAG00000005376	ENSACAP00000005304.3	rab37	Green Anole	1	-1953.99	-1953.99	1	1	1	-1953.71	-1953.71	1	1	0	1	1	0.07	1	1
ENSACAG00000005402	ENSACAP00000005306.2	wipf1	Green Anole	50.0646	-2078.43	-2079.48	0.148646	1	1	-2081.69	-2081.69	1	1	1.05	0.485955	1	0.09	1	1
ENSACAG00000005418	ENSACAP00000005318.2	rbm17	Green Anole	1	-2430.9	-2430.9	1	1	1	-2430.9	-2430.9	1	1	0	1	1	0	1	1
ENSACAG00000005367	ENSACAP00000005321.3	aaas	Green Anole	1	-3468.93	-3468.93	1	1	1	-3468.93	-3468.93	1	1	0.07	1	1	0.03	1	1
ENSACAG00000005405	ENSACAP00000005323.2	sdcbp	Green Anole	1	-1607.98	-1607.98	1	1	1	-1607.98	-1607.98	1	1	0.34	1	1	0.1	1	1
ENSACAG00000005445	ENSACAP00000005325.3	gmds	Green Anole	47.5522	-2080.88	-2080.97	0.668944	1	1	-2081	-2081	1	1	0.06	1	1	0	1	1
ENSACAG00000005353	ENSACAP00000005328.3	ppp2r5d	Green Anole	1	-3171.8	-3171.8	1	1	1	-3171.8	-3171.8	1	1	0	1	1	0	1	1
ENSACAG00000005449	ENSACAP00000005330.3	gpr155	Green Anole	1	-4780.36	-4780.36	1	1	1	-4780.85	-4780.85	1	1	0.35	1	1	0.05	1	1
ENSACAG00000005454	ENSACAP00000005333.3	mrps23	Green Anole	1	-1451.1	-1451.1	1	1	1	-1451.1	-1451.1	1	1	0.14	1	1	0	1	1
ENSACAG00000005477	ENSACAP00000005337.3	mbp	Green Anole	1	-1503.68	-1503.68	1	1	1	-1503.68	-1503.68	0.998872	1	0	1	1	0	1	1
ENSACAG00000005408	ENSACAP00000005339.3	mag	Green Anole	1	-3457.05	-3457.05	1	1	1	-3457.05	-3457.05	1	1	0	1	1	0.04	1	1
ENSACAG00000005407	ENSACAP00000005344.3	mmp24	Green Anole	1	-2982.35	-2982.35	1	1	1	-2982.35	-2982.35	1	1	0	1	1	0	1	1
ENSACAG00000005479	ENSACAP00000005351.2	cox4i1	Green Anole	1.4244	-1131.93	-1131.93	0.945227	1	110.813	-1127.39	-1131.3	0.00515644	0.683172	0.52	1	1	324.46	0.00661507	0.730353
ENSACAG00000005361	ENSACAP00000005355.2	mrc1	Human	1	-9636.68	-9636.68	1	1	1	-9636.68	-9636.68	1	1	0.1	1	1	11.61	0.0226525	1
ENSACAG00000005497	ENSACAP00000005356.3	sap30	Green Anole	1	-1447.56	-1447.56	1	1	1	-1447.56	-1447.56	0.998404	1	0	1	1	1	1	1
ENSACAG00000005441	ENSACAP00000005359.2	atn1	Green Anole	1	-3735.31	-3735.31	0.998872	1	1	-3735.31	-3735.31	1	1	0	1	1	0	1	1
ENSACAG00000005470	ENSACAP00000005363.3	c12orf10	Green Anole	1	-2184.72	-2184.72	1	1	1	-2186.32	-2186.32	1	1	0.66	1	1	0.05	1	1
ENSACAG00000005384	ENSACAP00000005364.2	pdk2	Green Anole	1	-2259.54	-2259.54	1	1	1	-2259.54	-2259.54	1	1	0	1	1	0	1	1
ENSACAG00000005331	ENSACAP00000005365.2	zc3h7a	Green Anole	1.3189	-6087.62	-6087.62	0.970496	1	1	-6087.74	-6087.74	1	1	0.14	1	1	0.07	1	1
ENSACAG00000005478	ENSACAP00000005372.2	tmem104	Green Anole	1	-2688.78	-2688.78	1	1	1	-2688.77	-2688.77	1	1	0	1	1	0.08	1	1
ENSACAG00000005506	ENSACAP00000005373.2	gid8	Green Anole	1	-1089.91	-1089.91	1	1	1	-1089.91	-1089.91	1	1	0	1	1	0	1	1
ENSACAG00000005487	ENSACAP00000005375.3	eif6	Chicken	1	-1345.3	-1345.3	1	1	1	-1345.3	-1345.3	1	1	0	1	1	0	1	1
ENSACAG00000005495	ENSACAP00000005383.3	rbm42	Green Anole	1	-2756.84	-2756.84	1	1	1	-2756.84	-2756.84	1	1	0	1	1	0	1	1
ENSACAG00000005425	ENSACAP00000005385.2	atxn2l	Green Anole	1	-5331.29	-5331.29	1	1	1	-5331.36	-5331.36	1	1	0.06	1	1	0.02	1	1
ENSACAG00000005486	ENSACAP00000005394.3	mysm1	Green Anole	2.36858	-4241.78	-4241.79	0.858357	1	1	-4242.08	-4242.08	1	1	0.2	1	1	0.1	1	1
ENSACAG00000005536	ENSACAP00000005398.3	cldnd1	Human	1	-1409.65	-1409.65	1	1	1	-1409.65	-1409.65	1	1	0	1	1	0	1	1
ENSACAG00000005519	ENSACAP00000005399.2	vezf1	Human	1	-1924.9	-1924.9	1	1	1	-1924.9	-1924.9	1	1	0	1	1	0	1	1
ENSACAG00000005461	ENSACAP00000005402.3	fnbp1l	Green Anole	1	-2756.52	-2756.52	1	1	1	-2756.52	-2756.52	0.998872	1	0	1	1	0	1	1
ENSACAG00000005514	ENSACAP00000005405.3	wdr26	Green Anole	1	-3240.4	-3240.4	1	1	1	-3240.4	-3240.4	1	1	0	1	1	0	1	1
ENSACAG00000005545	ENSACAP00000005410.2	dr1	Green Anole	1	-843.758	-843.758	1	1	2.19526	-843.758	-843.758	1	1	0	1	1	1	1	1
ENSACAG00000005509	ENSACAP00000005415.2	txndc11	Green Anole	1	-5807.72	-5807.72	1	1	1	-5806.72	-5806.72	1	1	0.06	1	1	0.23	1	1
ENSACAG00000005525	ENSACAP00000005416.3	pcsk5	Green Anole	1	-7225.85	-7225.85	1	1	42.4228	-7225.85	-7225.85	1	1	0.12	1	1	>1000	0.491569	1
ENSACAG00000005535	ENSACAP00000005420.3	asb8	Green Anole	1	-1715.8	-1715.8	1	1	1	-1715.8	-1715.8	1	1	0	1	1	0	1	1
ENSACAG00000005410	ENSACAP00000005421.3	fgfr4	Green Anole	1	-4631.25	-4631.25	1	1	1	-4631.32	-4631.32	1	1	0.08	1	1	0	1	1
ENSACAG00000005520	ENSACAP00000005422.1	fbxo8	Green Anole	1	-1672.77	-1672.77	1	1	1	-1672.77	-1672.77	1	1	0	1	1	0	1	1
ENSACAG00000005560	ENSACAP00000005432.3	ythdf1	Green Anole	1	-2736.79	-2736.79	1	1	1	-2736.79	-2736.79	1	1	0	1	1	0	1	1
ENSACAG00000005559	ENSACAP00000005433.3	rfk	Green Anole	1	-975.76	-975.76	1	1	1	-975.76	-975.76	1	1	0	1	1	0.33	1	1
ENSACAG00000005534	ENSACAP00000005438.2	atg5	Green Anole	1	-1440.95	-1440.95	1	1	1	-1440.95	-1440.95	1	1	0	1	1	0	1	1
ENSACAG00000005472	ENSACAP00000005443.3	pex6	Green Anole	3.41528	-6284.81	-6284.84	0.782804	1	1	-6284.94	-6284.94	1	1	0.32	1	1	0.16	1	1
ENSACAG00000005513	ENSACAP00000005445.3	dpyd	Green Anole	1	-5734.17	-5734.17	1	1	1	-5735.13	-5735.13	1	1	0.41	1	1	0.13	1	1
ENSACAG00000005570	ENSACAP00000005470.1	wdr54	Green Anole	1	-2342.19	-2342.19	1	1	1	-2342.19	-2342.19	1	1	0.19	1	1	0.05	1	1
ENSACAG00000005537	ENSACAP00000005472.3	ankh	Green Anole	1	-2594.8	-2594.8	1	1	1	-2594.8	-2594.8	1	1	0	1	1	0	1	1
ENSACAG00000005611	ENSACAP00000005474.1	tmem229b	Green Anole	1	-1490.43	-1490.43	1	1	3.7291	-1489.74	-1489.85	0.646916	1	0.28	1	1	0.96	1	1
ENSACAG00000005557	ENSACAP00000005476.2	mtrf1l	Green Anole	1	-2607.62	-2607.62	1	1	1.03972	-2605.73	-2605.74	0.981842	1	0.14	1	1	0.79	1	1
ENSACAG00000005540	ENSACAP00000005478.3	ssx2ip	Green Anole	1.22663	-3649.16	-3649.17	0.863027	1	1	-3652.23	-3652.23	1	1	1.38	0.444503	1	0.07	1	1
ENSACAG00000005468	ENSACAP00000005481.3	nsmaf	Green Anole	3.07079	-5344.45	-5344.46	0.925584	1	1	-5344.46	-5344.46	1	1	0.31	1	1	0.11	1	1
ENSACAG00000005372	ENSACAP00000005492.2	slc4a2	Green Anole	1	-8115.43	-8115.43	1	1	18.4919	-8113.86	-8115.22	0.0989738	1	0.08	1	1	1.6	0.380928	1
ENSACAG00000005618	ENSACAP00000005499.3	-	-	1	-2687.99	-2687.99	1	1	1	-2687.99	-2687.99	1	1	0.04	1	1	0.07	1	1
ENSACAG00000005576	ENSACAP00000005500.3	phf10	Green Anole	1	-2530.23	-2530.23	1	1	1	-2530.23	-2530.23	1	1	0.13	1	1	0	1	1
ENSACAG00000005643	ENSACAP00000005503.1	c6orf120	Green Anole	1	-1482.72	-1482.72	1	1	1.71833	-1482.33	-1482.34	0.891363	1	0.16	1	1	0.36	1	1
ENSACAG00000005586	ENSACAP00000005512.3	esrrg	Green Anole	1	-3289.66	-3287.81	1	1	1	-3287.81	-3287.81	0.981392	1	0	1	1	0	1	1
ENSACAG00000005624	ENSACAP00000005513.2	-	-	1	-4457.23	-4457.23	1	1	1	-4457.2	-4457.2	1	1	0	1	1	0.1	1	1
ENSACAG00000005657	ENSACAP00000005515.2	trnt1	Green Anole	6.60161	-2766.93	-2766.95	0.823985	1	1.10157	-2767.01	-2767.01	0.996258	1	0.3	1	1	0.2	1	1
ENSACAG00000005631	ENSACAP00000005516.3	cnpy3	Green Anole	1	-1840.82	-1840.82	1	1	1	-1840.82	-1840.82	1	1	0.27	1	1	0.19	1	1
ENSACAG00000005647	ENSACAP00000005519.2	twsg1	Green Anole	1	-912.602	-912.602	1	1	1	-912.602	-912.602	1	1	0	1	1	0	1	1
ENSACAG00000005639	ENSACAP00000005521.2	-	-	23.9157	-10201.7	-10205.3	0.00699805	0.869216	999	-10201.9	-10206.1	0.00379619	0.538879	9.76	0.000837	0.235723	7.92	0.0572827	1
ENSACAG00000005652	ENSACAP00000005525.2	trappc1	Green Anole	1	-910.107	-910.107	1	1	1	-910.107	-910.107	1	1	0	1	1	0	1	1
ENSACAG00000005678	ENSACAP00000005534.2	gpr146	Chicken	1	-1918.93	-1918.93	1	1	1	-1918.93	-1918.93	1	1	0	1	1	0	1	1
ENSACAG00000005633	ENSACAP00000005538.2	tpi1	Green Anole	1	-1461.23	-1461.23	1	1	2.59529	-1460.44	-1460.45	0.87068	1	0.39	1	1	0.27	1	1
ENSACAG00000005584	ENSACAP00000005542.2	arfgap1	Green Anole	1	-2290.43	-2290.43	1	1	2.12691	-2290.36	-2290.36	0.893846	1	0.08	1	1	0.28	1	1
ENSACAG00000005663	ENSACAP00000005545.2	nudt9	Green Anole	1	-2541.79	-2541.79	1	1	2.25438	-2541.77	-2541.78	0.890206	1	0.13	1	1	0.37	1	1
ENSACAG00000005665	ENSACAP00000005552.3	fam102b	Green Anole	1	-2073.62	-2073.62	1	1	1	-2074.55	-2074.55	1	1	0.25	1	1	0.06	1	1
ENSACAG00000005565	ENSACAP00000005554.2	xrn2	Green Anole	1	-5417.73	-5417.73	1	1	1	-5417.73	-5417.73	1	1	0.08	1	1	0.08	1	1
ENSACAG00000005440	ENSACAP00000005555.3	trip12	Green Anole	1	-7278.65	-7278.65	0.998404	1	1.60005	-7278.16	-7278.17	0.908725	1	0	1	1	0.12	1	1
ENSACAG00000005666	ENSACAP00000005556.3	iws1	Green Anole	1	-3977.58	-3977.58	1	1	1	-3977.58	-3977.58	1	1	0	1	1	0.06	1	1
ENSACAG00000005674	ENSACAP00000005560.3	-	-	1	-3051.86	-3051.86	1	1	1	-3051.86	-3051.86	1	1	0.12	1	1	0.27	1	1
ENSACAG00000005569	ENSACAP00000005561.2	cct4	Green Anole	1	-3013.14	-3013.14	1	1	1	-3013.14	-3013.14	1	1	0	1	1	0	1	1
ENSACAG00000005502	ENSACAP00000005569.3	dgka	Green Anole	1.10497	-4238.66	-4238.66	0.981564	1	1	-4239.82	-4239.82	1	1	0.13	1	1	0	1	1
ENSACAG00000005676	ENSACAP00000005573.3	ctbs	Human	1	-2255.02	-2255.02	1	1	1	-2255.02	-2255.02	1	1	0	1	1	0	1	1
ENSACAG00000005691	ENSACAP00000005574.3	uqcc1	Green Anole	1	-1682.97	-1682.97	1	1	1	-1681.31	-1681.31	1	1	0	1	1	0.77	1	1
ENSACAG00000005705	ENSACAP00000005579.1	thap1	Green Anole	1	-1289.34	-1289.34	1	1	1	-1289.34	-1289.34	1	1	0.08	1	1	0	1	1
ENSACAG00000005708	ENSACAP00000005580.3	pigh	Green Anole	1	-1168.59	-1168.59	1	1	1	-1168.32	-1168.32	1	1	0	1	1	0.19	1	1
ENSACAG00000005699	ENSACAP00000005583.3	dner	Green Anole	1	-4095.34	-4095.34	1	1	1	-4095.82	-4095.82	1	1	0.23	1	1	0.14	1	1
ENSACAG00000005706	ENSACAP00000005585.3	commd1	Green Anole	1	-1206.04	-1206.04	1	1	1	-1206.04	-1206.04	1	1	0	1	1	0.08	1	1
ENSACAG00000005685	ENSACAP00000005587.3	tmed5	Green Anole	1	-1244.07	-1244.07	1	1	1	-1244.07	-1244.07	1	1	0	1	1	0.11	1	1
ENSACAG00000005721	ENSACAP00000005589.2	rnf170	Green Anole	1	-1449.18	-1449.18	1	1	1	-1449.18	-1449.18	1	1	0	1	1	0	1	1
ENSACAG00000005727	ENSACAP00000005590.1	b3gnt2	Green Anole	1.00007	-2050.11	-2050.11	1	1	1	-2050.92	-2050.92	1	1	0.26	1	1	0	1	1
ENSACAG00000005649	ENSACAP00000005592.2	lbr	Green Anole	1	-3600.6	-3600.6	1	1	1	-3600.74	-3600.74	1	1	0.41	1	1	0.34	1	1
ENSACAG00000005701	ENSACAP00000005602.2	gramd1a	Green Anole	1	-3920.73	-3920.73	1	1	1	-3920.73	-3920.73	1	1	0	1	1	0	1	1
ENSACAG00000005709	ENSACAP00000005603.2	mgst3	Green Anole	1	-993.231	-993.231	1	1	1	-993.231	-993.231	1	1	0.37	1	1	0.18	1	1
ENSACAG00000005749	ENSACAP00000005610.3	pid1	Green Anole	2.88813	-1084.02	-1084.02	1	1	1	-1084.02	-1084.02	1	1	1	1	1	0	1	1
ENSACAG00000005718	ENSACAP00000005614.3	qrsl1	Green Anole	1	-3253.29	-3253.29	1	1	1	-3253.31	-3253.31	1	1	0.12	1	1	0.11	1	1
ENSACAG00000005755	ENSACAP00000005615.2	dok7	Green Anole	1	-2868.01	-2868.01	1	1	4.80395	-2867.05	-2867.43	0.383763	1	0.95	1	1	1.47	0.383894	1
ENSACAG00000005694	ENSACAP00000005617.3	rab2a	Green Anole	2.67172	-1031.89	-1031.89	1	1	1	-1031.89	-1031.89	1	1	1	1	1	0	1	1
ENSACAG00000005552	ENSACAP00000005618.3	atp2a1	Green Anole	1	-5253.53	-5253.53	1	1	3.93292	-5253.42	-5253.44	0.81739	1	>1000	4.03e-05	0.0343123	22.72	0.0486515	1
ENSACAG00000005761	ENSACAP00000005619.2	-	-	1	-4128.04	-4128.04	1	1	36.1881	-4124.73	-4128.04	0.010101	0.940974	0.83	1	1	74.51	0.0197023	1
ENSACAG00000005757	ENSACAP00000005620.2	mtres1	Green Anole	1	-1458.26	-1458.26	1	1	1	-1459.33	-1459.33	1	1	0.82	1	1	0.27	1	1
ENSACAG00000005722	ENSACAP00000005622.2	arg2	Green Anole	1	-2124.43	-2124.43	1	1	1	-2123.22	-2123.22	1	1	0	1	1	0.26	1	1
ENSACAG00000005690	ENSACAP00000005624.2	gpm6a	Green Anole	1	-1361.24	-1361.24	1	1	1	-1361.24	-1361.24	1	1	0	1	1	0	1	1
ENSACAG00000005700	ENSACAP00000005628.3	proc	Green Anole	1	-2783.67	-2783.67	1	1	1	-2783.67	-2783.67	1	1	0	1	1	0.51	1	1
ENSACAG00000005762	ENSACAP00000005632.2	nfatc2ip	Human	1	-2247.9	-2247.9	1	1	1	-2247.9	-2247.9	1	1	0.09	1	1	0.19	1	1
ENSACAG00000005745	ENSACAP00000005635.3	scn1b	Green Anole	1	-1478.37	-1478.37	0.998404	1	1	-1478.37	-1478.37	1	1	38.63	0.0643909	1	0.39	1	1
ENSACAG00000005751	ENSACAP00000005637.3	csnk2b	Green Anole	2.59507	-1052.21	-1052.21	1	1	2.62695	-1052.21	-1052.21	1	1	1	1	1	1	1	1
ENSACAG00000005642	ENSACAP00000005639.3	dctn1	Chicken	1	-7546.03	-7546.03	1	1	1	-7546.03	-7546.03	1	1	0.03	1	1	0.02	1	1
ENSACAG00000005764	ENSACAP00000005641.3	pdss2	Green Anole	1	-2158.99	-2158.99	1	1	1	-2159.03	-2159.03	1	1	0.38	1	1	0.19	1	1
ENSACAG00000005783	ENSACAP00000005642.3	nop56	Green Anole	1	-3689.79	-3689.79	1	1	1	-3689.79	-3689.79	1	1	0.07	1	1	0.01	1	1
ENSACAG00000005736	ENSACAP00000005645.3	enah	Green Anole	1	-1571.13	-1571.13	1	1	1	-1571.13	-1571.13	1	1	0	1	1	0	1	1
ENSACAG00000005682	ENSACAP00000005647.3	usp5	Green Anole	1	-4664.93	-4664.93	1	1	1	-4664.93	-4664.93	1	1	0	1	1	0.02	1	1
ENSACAG00000005728	ENSACAP00000005650.3	mtf2	Green Anole	1	-2863.44	-2863.44	1	1	1	-2863.44	-2863.44	1	1	0	1	1	0.07	1	1
ENSACAG00000005719	ENSACAP00000005651.3	fdxr	Green Anole	1	-3012.39	-3012.39	1	1	1	-3012.39	-3012.39	1	1	0	1	1	0.08	1	1
ENSACAG00000005782	ENSACAP00000005666.3	dnase2b	Green Anole	1	-3474.2	-3475.44	0.11507	1	1	-3474.2	-3474.2	1	1	0.8	1	1	0.39	1	1
ENSACAG00000005806	ENSACAP00000005668.2	hgfac	Green Anole	1	-3770.27	-3770.27	1	1	4.91381	-3770.24	-3770.27	0.836284	1	0.48	1	1	0.6	1	1
ENSACAG00000005809	ENSACAP00000005669.2	ubl3	Green Anole	3.02763	-550.986	-550.986	1	1	2.66422	-550.986	-550.986	1	1	1	1	1	1	1	1
ENSACAG00000005744	ENSACAP00000005673.3	ehbp1	Green Anole	1	-4999.73	-4999.73	1	1	1	-4999.73	-4999.73	1	1	0.24	1	1	0.3	1	1
ENSACAG00000005527	ENSACAP00000005675.3	rbm10	Green Anole	1	-4706.1	-4706.1	1	1	1	-4706.1	-4706.1	1	1	0.07	1	1	0.05	1	1
ENSACAG00000005756	ENSACAP00000005676.2	lamb3	Green Anole	1	-7432.65	-7432.65	1	1	1.21476	-7432.62	-7432.62	0.965507	1	0.02	1	1	0.3	1	1
ENSACAG00000005772	ENSACAP00000005681.2	ciao3	Green Anole	1	-3409.64	-3409.64	1	1	3.67017	-3409.63	-3409.63	0.968717	1	0.11	1	1	0.12	1	1
ENSACAG00000005774	ENSACAP00000005689.3	ergic3	Green Anole	1	-2070.59	-2070.59	1	1	1	-2070.59	-2070.59	1	1	0	1	1	0	1	1
ENSACAG00000005777	ENSACAP00000005706.3	spns1	Green Anole	1	-3334.14	-3334.14	1	1	1	-3333.87	-3333.87	1	1	0.04	1	1	0.08	1	1
ENSACAG00000005815	ENSACAP00000005708.2	zc3h6	Green Anole	1	-4610.12	-4610.12	1	1	175.714	-4608.63	-4609.94	0.10577	1	0.04	1	1	0.74	1	1
ENSACAG00000005754	ENSACAP00000005715.2	mkln1	Green Anole	26.3919	-4057.47	-4055.2	1	1	1	-4056.69	-4056.69	0.997743	1	0.1	1	1	0	1	1
ENSACAG00000005864	ENSACAP00000005719.3	podxl	Human	1	-4119.64	-4119.64	1	1	1	-4119.64	-4119.64	1	1	0.39	1	1	0.4	1	1
ENSACAG00000005869	ENSACAP00000005729.3	ccdc115	Human	1	-1592.24	-1592.24	1	1	3.04875	-1592.21	-1592.23	0.82684	1	0.17	1	1	0.6	1	1
ENSACAG00000005795	ENSACAP00000005731.3	ephx1	Green Anole	17.6998	-2834.45	-2834.48	0.786282	1	1	-2834.48	-2834.48	1	1	1.13	0.481066	1	0.16	1	1
ENSACAG00000005826	ENSACAP00000005732.3	tasor	Green Anole	1	-8913.65	-8913.65	1	1	1	-8913.65	-8916.82	0.0117808	1	0.32	1	1	0.65	1	1
ENSACAG00000005859	ENSACAP00000005737.3	spata4	Green Anole	4.61389	-1930.97	-1931.03	0.731722	1	1	-1931.04	-1931.04	0.996615	1	1.54	0.415426	1	0.19	1	1
ENSACAG00000005848	ENSACAP00000005738.3	rasl11b	Green Anole	1.20201	-1310.84	-1310.84	0.962083	1	1	-1311.45	-1311.45	1	1	0.25	1	1	0	1	1
ENSACAG00000005823	ENSACAP00000005742.1	-	-	1	-1683.92	-1683.92	1	1	1	-1683.84	-1683.84	1	1	0	1	1	0.19	1	1
ENSACAG00000005785	ENSACAP00000005757.3	idh3b	Green Anole	1	-2392.83	-2392.83	1	1	1	-2392.83	-2392.83	1	1	0	1	1	0.03	1	1
ENSACAG00000005892	ENSACAP00000005760.3	pigk	Human	1	-2211.65	-2211.65	1	1	1	-2211.65	-2211.65	1	1	0.09	1	1	0.07	1	1
ENSACAG00000005838	ENSACAP00000005762.3	p3h3	Green Anole	7.93882	-4658.31	-4658.35	0.774386	1	1	-4658.4	-4658.4	1	1	0.53	1	1	0.09	1	1
ENSACAG00000005927	ENSACAP00000005777.2	c1orf74	Green Anole	1	-2038.55	-2038.55	1	1	1	-2038.55	-2038.55	1	1	0	1	1	0.27	1	1
ENSACAG00000005778	ENSACAP00000005778.3	ddx41	Green Anole	1	-3638.43	-3638.43	1	1	1	-3638.31	-3638.31	1	1	0	1	1	0.08	1	1
ENSACAG00000005800	ENSACAP00000005779.2	bace2	Green Anole	1	-2468.29	-2468.29	1	1	1.79522	-2467.31	-2467.32	0.879286	1	0.45	1	1	0.55	1	1
ENSACAG00000005867	ENSACAP00000005783.3	trappc12	Green Anole	9.52797	-4803.74	-4803.74	0.934144	1	1	-4804.05	-4804.05	1	1	0.39	1	1	0.22	1	1
ENSACAG00000005917	ENSACAP00000005789.3	dhrsx	Green Anole	1	-1782.25	-1782.25	1	1	1	-1782.25	-1782.25	1	1	0.25	1	1	0	1	1
ENSACAG00000005887	ENSACAP00000005792.2	asb5	Green Anole	1	-1729.27	-1729.27	0.997743	1	1	-1729.27	-1729.27	1	1	0	1	1	0	1	1
ENSACAG00000005945	ENSACAP00000005793.2	spcs3	Green Anole	1	-866.441	-866.441	1	1	1	-866.441	-866.441	1	1	0	1	1	0	1	1
ENSACAG00000005865	ENSACAP00000005795.3	mdh1	Green Anole	1	-1933.46	-1933.46	1	1	1	-1933.46	-1933.46	1	1	0	1	1	0	1	1
ENSACAG00000005952	ENSACAP00000005802.1	lrrc3b	Green Anole	1	-1242.06	-1242.06	1	1	1	-1239.01	-1239.01	1	1	0	1	1	0.38	1	1
ENSACAG00000005906	ENSACAP00000005805.3	kcmf1	Green Anole	2.7743	-1681.59	-1681.59	1	1	1	-1681.59	-1681.59	1	1	1	1	1	0	1	1
ENSACAG00000005959	ENSACAP00000005806.2	myorg	Human	1	-4274.5	-4274.5	1	1	1	-4274.5	-4274.5	1	1	0	1	1	0	1	1
ENSACAG00000005956	ENSACAP00000005816.3	akap17a	Green Anole	572.423	-3841.84	-3842.1	0.471052	1	1	-3842.09	-3842.09	1	1	0.46	1	1	0.21	1	1
ENSACAG00000005874	ENSACAP00000005820.3	stx16	Chicken	1	-1579.83	-1579.83	1	1	1	-1579.83	-1579.83	1	1	0	1	1	0	1	1
ENSACAG00000005905	ENSACAP00000005822.2	prune1	Green Anole	1	-2214.61	-2214.61	1	1	1	-2214.99	-2214.99	1	1	0.36	1	1	0.16	1	1
ENSACAG00000005562	ENSACAP00000005828.2	pfkm	Green Anole	1	-4708.2	-4708.2	1	1	1	-4708.81	-4708.81	1	1	0.18	1	1	0.04	1	1
ENSACAG00000005982	ENSACAP00000005832.2	gins3	Green Anole	1	-1429.93	-1429.93	1	1	1	-1429.93	-1429.93	1	1	0	1	1	0.04	1	1
ENSACAG00000005770	ENSACAP00000005833.3	stxbp3	Green Anole	1	-3183.59	-3183.59	1	1	1	-3183.59	-3183.59	1	1	0	1	1	0.03	1	1
ENSACAG00000005839	ENSACAP00000005840.2	rpn1	Green Anole	1	-3538.64	-3538.64	1	1	1	-3538.63	-3538.63	1	1	0	1	1	0.14	1	1
ENSACAG00000005883	ENSACAP00000005843.3	tmem63a	Green Anole	2.57147	-4809.2	-4809.25	0.751779	1	1	-4809.41	-4809.41	0.998872	1	0.56	1	1	0.08	1	1
ENSACAG00000005979	ENSACAP00000005844.3	heatr6	Human	1.87202	-1747.36	-1747.41	0.761344	1	1	-1747.52	-1747.52	1	1	0.71	1	1	0.55	1	1
ENSACAG00000005900	ENSACAP00000005845.2	hid1	Green Anole	1	-4459.96	-4459.96	1	1	1.22699	-4458.7	-4458.7	0.961287	1	0	1	1	0.15	1	1
ENSACAG00000005931	ENSACAP00000005847.1	irf6	Green Anole	1	-2443.27	-2443.27	1	1	1	-2443.27	-2443.27	1	1	0	1	1	0.05	1	1
ENSACAG00000005961	ENSACAP00000005850.3	fnta	Green Anole	1	-1985.05	-1985.05	1	1	1	-1985.05	-1985.05	1	1	0	1	1	0	1	1
ENSACAG00000005984	ENSACAP00000005852.2	snrnp27	Green Anole	2.68955	-952.786	-952.786	0.998046	1	1	-952.219	-952.219	1	1	1	1	1	0.08	1	1
ENSACAG00000005993	ENSACAP00000005856.2	rab7a	Green Anole	2.74714	-959.883	-959.883	1	1	1	-959.883	-959.883	1	1	1	1	1	0	1	1
ENSACAG00000005983	ENSACAP00000005857.1	smndc1	Green Anole	1	-1175.83	-1175.83	1	1	1	-1177.3	-1177.3	1	1	0.39	1	1	0	1	1
ENSACAG00000005969	ENSACAP00000005862.2	mlf2	Green Anole	1	-1278.27	-1278.27	1	1	1	-1278.27	-1278.27	1	1	0	1	1	0	1	1
ENSACAG00000005963	ENSACAP00000005864.2	wdr61	Green Anole	1.1307	-1991.37	-1991.37	0.983533	1	1	-1990.95	-1990.95	1	1	0.09	1	1	0.1	1	1
ENSACAG00000005977	ENSACAP00000005866.2	asmtl	Green Anole	1	-3766.55	-3766.53	1	1	1	-3765.81	-3765.81	1	1	0.14	1	1	0.32	1	1
ENSACAG00000005880	ENSACAP00000005870.2	hnrnpll	Green Anole	1	-3060.48	-3060.48	1	1	23.7653	-3060.27	-3060.28	0.87387	1	0	1	1	0.06	1	1
ENSACAG00000006011	ENSACAP00000005876.3	afg1l	Green Anole	1	-2753.41	-2753.41	1	1	1	-2753.52	-2753.52	1	1	0.22	1	1	0.16	1	1
ENSACAG00000006027	ENSACAP00000005879.3	ppdpf	Green Anole	1	-569.065	-569.065	1	1	1	-569.065	-569.065	1	1	0	1	1	0	1	1
ENSACAG00000006001	ENSACAP00000005880.3	aga	Green Anole	1	-2062.5	-2062.5	1	1	230.118	-2059.5	-2062.5	0.0142207	1	0.32	1	1	70.77	0.0469149	1
ENSACAG00000005960	ENSACAP00000005881.3	ugp2	Green Anole	1	-2711.73	-2711.73	1	1	1	-2711.73	-2711.73	1	1	0	1	1	0	1	1
ENSACAG00000006002	ENSACAP00000005882.2	lrp3	Green Anole	1	-4124.81	-4124.81	1	1	1	-4124.81	-4124.81	0.995487	1	0	1	1	0.05	1	1
ENSACAG00000006005	ENSACAP00000005883.3	ac118549.1	Human	1	-4835.1	-4835.1	1	1	1	-4835.1	-4835.1	1	1	0.24	1	1	12.1	0.0774231	1
ENSACAG00000005998	ENSACAP00000005892.2	cdr2l	Green Anole	1	-1683.41	-1683.41	1	1	1	-1683.41	-1683.41	1	1	0	1	1	0	1	1
ENSACAG00000006015	ENSACAP00000005896.2	hmces	Green Anole	1	-2171.39	-2171.39	1	1	1	-2171.09	-2171.09	1	1	0	1	1	0.32	1	1
ENSACAG00000006044	ENSACAP00000005899.3	mrpl58	Green Anole	999	-1505.01	-1505.42	0.366005	1	1	-1505.79	-1505.79	1	1	>1000	0.170423	1	0.46	1	1
ENSACAG00000005830	ENSACAP00000005901.2	usp7	Green Anole	1	-5750.7	-5750.7	1	1	1	-5750.7	-5750.7	0.998404	1	0	1	1	0	1	1
ENSACAG00000006025	ENSACAP00000005903.3	h2az2	Green Anole	1	-639.614	-639.614	1	1	1	-639.614	-639.614	1	1	>1000	0.497047	1	0	1	1
ENSACAG00000005975	ENSACAP00000005906.3	npepl1	Green Anole	54.9544	-3105.31	-3105.33	0.885227	1	1	-3105.75	-3105.75	1	1	0.22	1	1	0.04	1	1
ENSACAG00000005937	ENSACAP00000005912.3	-	-	1	-5267.33	-5267.33	1	1	1	-5267.33	-5267.33	1	1	0	1	1	0.04	1	1
ENSACAG00000006009	ENSACAP00000005913.2	mxi1	Green Anole	479.327	-1440.05	-1453.8	1.56e-07	0.000465	1	-1454.61	-1454.61	1	1	718.58	1.55e-08	4.62e-05	0	1	1
ENSACAG00000005913	ENSACAP00000005917.2	-	-	1	-1779.16	-1779.16	0.998872	1	1	-1779.16	-1779.16	1	1	0	1	1	0	1	1
ENSACAG00000006014	ENSACAP00000005921.3	cops7a	Green Anole	1	-1524.89	-1524.89	1	1	1	-1524.89	-1524.89	1	1	0	1	1	0	1	1
ENSACAG00000006024	ENSACAP00000005924.2	galm	Green Anole	1	-2136.15	-2136.15	1	1	1	-2136.15	-2136.15	1	1	0	1	1	0.11	1	1
ENSACAG00000006029	ENSACAP00000005926.3	gpsm2	Green Anole	1	-3492.12	-3492.12	1	1	1.17908	-3492	-3492	0.983076	1	0	1	1	0.15	1	1
ENSACAG00000006034	ENSACAP00000005936.3	n4bp1	Green Anole	1	-6081.96	-6081.96	1	1	1	-6081.96	-6081.96	1	1	0.22	1	1	0.16	1	1
ENSACAG00000006045	ENSACAP00000005938.3	dcun1d4	Green Anole	1	-1453.17	-1453.17	1	1	1	-1453.17	-1453.17	1	1	1	1	1	0.12	1	1
ENSACAG00000006076	ENSACAP00000005943.2	acsbg1	Green Anole	1	-6064.57	-6064.57	1	1	1	-6064.57	-6064.57	1	1	0.07	1	1	0.06	1	1
ENSACAG00000006081	ENSACAP00000005946.2	sigmar1	Green Anole	8.45119	-1585.02	-1585.03	0.862472	1	1	-1585.05	-1585.05	1	1	0.36	1	1	0	1	1
ENSACAG00000006063	ENSACAP00000005947.3	znf652	Green Anole	1	-3449.46	-3449.46	1	1	1	-3449.46	-3449.46	1	1	0.09	1	1	0.25	1	1
ENSACAG00000006108	ENSACAP00000005951.1	phospho1	Green Anole	1	-1598.66	-1598.66	1	1	1	-1599.26	-1599.26	1	1	0.39	1	1	0	1	1
ENSACAG00000006092	ENSACAP00000005952.2	atp5pd	Green Anole	1	-1092.47	-1092.47	1	1	1	-1092.82	-1092.82	1	1	0.23	1	1	0.25	1	1
ENSACAG00000005972	ENSACAP00000005953.3	ppp2r2a	Green Anole	1	-2271.96	-2271.96	1	1	1	-2271.96	-2271.96	1	1	0	1	1	0	1	1
ENSACAG00000006107	ENSACAP00000005954.2	armc5	Human	58.8359	-7825.36	-7829.44	0.0042722	0.854746	61.1714	-7828.8	-7830.46	0.068547	1	21.03	0.0118086	0.791042	15.45	0.0247296	1
ENSACAG00000006042	ENSACAP00000005955.3	acat1	Green Anole	1	-2338.83	-2338.83	1	1	15.1567	-2338.48	-2338.57	0.675416	1	0	1	1	0.65	1	1
ENSACAG00000005886	ENSACAP00000005957.3	mertk	Green Anole	1	-6574.51	-6574.51	1	1	1	-6574.51	-6574.51	1	1	0.05	1	1	0.04	1	1
ENSACAG00000006036	ENSACAP00000005958.3	asph	Green Anole	1	-2533.85	-2533.85	1	1	96.917	-2533.02	-2533.29	0.462428	1	0	1	1	>1000	0.30534	1
ENSACAG00000006088	ENSACAP00000005960.2	clcc1	Green Anole	1	-3720.39	-3720.39	0.997236	1	1	-3719.38	-3719.38	1	1	0.34	1	1	0.29	1	1
ENSACAG00000006052	ENSACAP00000005962.2	acbd3	Green Anole	1	-3055.48	-3055.48	1	1	1	-3055.48	-3055.48	1	1	0	1	1	0.06	1	1
ENSACAG00000006090	ENSACAP00000005964.3	-	-	1	-1793.88	-1793.88	0.998046	1	2.24688	-1793.73	-1793.74	0.92144	1	1	1	1	0.18	1	1
ENSACAG00000006091	ENSACAP00000005965.2	mbd1	Human	2.46495	-2154.17	-2154.18	0.868323	1	1	-2154.24	-2154.24	1	1	0.63	1	1	0.21	1	1
ENSACAG00000006017	ENSACAP00000005966.3	dbn1	Green Anole	1	-3639.27	-3639.27	1	1	1	-3639.27	-3639.27	1	1	0	1	1	0.04	1	1
ENSACAG00000006021	ENSACAP00000005967.3	secisbp2l	Green Anole	1	-4789.71	-4789.71	1	1	1	-4789.71	-4789.71	0.953817	1	0	1	1	0.06	1	1
ENSACAG00000006067	ENSACAP00000005970.3	naxd	Green Anole	1	-3178.4	-3178.4	1	1	13.0579	-3176.14	-3176.67	0.302999	1	0	1	1	>1000	0.201934	1
ENSACAG00000006106	ENSACAP00000005972.3	ociad1	Green Anole	1	-1533.37	-1533.37	1	1	1	-1533.37	-1533.37	1	1	0.12	1	1	0	1	1
ENSACAG00000006082	ENSACAP00000005974.2	srsf7	Green Anole	1	-1293.52	-1293.52	1	1	1	-1293.52	-1293.52	1	1	0.27	1	1	0	1	1
ENSACAG00000006094	ENSACAP00000005981.2	cbln1	Human	1	-1093.36	-1093.36	1	1	999	-1091.36	-1091.55	0.535621	1	0	1	1	>1000	0.309931	1
ENSACAG00000006069	ENSACAP00000005982.2	-	-	3.80308	-2798.79	-2798.83	0.783936	1	1	-2799.6	-2799.6	1	1	0.64	1	1	0.08	1	1
ENSACAG00000005875	ENSACAP00000005983.3	atp11c	Green Anole	1.70286	-7460.63	-7460.66	0.787454	1	1.69405	-7462.12	-7462.14	0.864364	1	0.38	1	1	0.34	1	1
ENSACAG00000006134	ENSACAP00000005985.1	gemin6	Green Anole	1	-1106.25	-1106.25	1	1	2.17801	-1106.21	-1106.22	0.865469	1	0.1	1	1	0.72	1	1
ENSACAG00000006135	ENSACAP00000005997.2	atp5pb	Green Anole	1	-1582.52	-1582.52	1	1	1	-1582.52	-1582.52	1	1	0.25	1	1	0.14	1	1
ENSACAG00000006136	ENSACAP00000005999.3	lmf1	Green Anole	1	-4107.77	-4107.77	1	1	1	-4107.77	-4107.77	1	1	0	1	1	0.14	1	1
ENSACAG00000006113	ENSACAP00000006002.3	bnip3l	Green Anole	4.94606	-1240.45	-1240.51	0.717579	1	1	-1240.87	-1240.87	1	1	1.03	0.49559	1	0	1	1
ENSACAG00000006089	ENSACAP00000006005.3	zbtb48	Green Anole	1	-4425.8	-4425.8	1	1	15.8427	-4424.24	-4425.67	0.0908922	1	0.09	1	1	5.5	0.081569	1
ENSACAG00000006083	ENSACAP00000006007.3	sesn1	Green Anole	1	-3003.95	-3003.95	1	1	1	-3003.95	-3003.95	1	1	0	1	1	0.15	1	1
ENSACAG00000006110	ENSACAP00000006008.3	abi3	Human	1	-2677.56	-2677.56	1	1	1	-2677.56	-2677.56	1	1	0	1	1	0.21	1	1
ENSACAG00000006117	ENSACAP00000006016.2	smyd2	Green Anole	1	-2402.57	-2402.57	1	1	1	-2402.57	-2402.57	1	1	0.18	1	1	0.09	1	1
ENSACAG00000006101	ENSACAP00000006018.2	idh3a	Green Anole	1	-2422.66	-2422.66	1	1	1	-2422.66	-2422.66	1	1	0.02	1	1	0.04	1	1
ENSACAG00000006126	ENSACAP00000006020.3	blnk	Green Anole	1.56409	-2267.46	-2267.46	0.934366	1	1	-2267.5	-2267.5	1	1	0.36	1	1	0.23	1	1
ENSACAG00000006166	ENSACAP00000006021.2	bola3	Green Anole	1	-803.56	-803.56	1	1	1	-803.56	-803.56	1	1	0.18	1	1	0	1	1
ENSACAG00000006123	ENSACAP00000006025.1	actr1b	Green Anole	1	-2068.55	-2068.55	1	1	1	-2068.55	-2068.55	1	1	0	1	1	0	1	1
ENSACAG00000006174	ENSACAP00000006026.3	prox1	Green Anole	1	-3428.54	-3428.54	1	1	1	-3427.85	-3427.85	0.998872	1	0.14	1	1	0.36	1	1
ENSACAG00000006129	ENSACAP00000006027.3	cars2	Green Anole	1	-3500.75	-3500.75	1	1	1	-3500.75	-3500.75	1	1	0	1	1	0.14	1	1
ENSACAG00000006183	ENSACAP00000006030.2	ing1	Green Anole	8.59276	-1427.12	-1427.13	0.94465	1	2.40454	-1428.08	-1428.08	1	1	0.23	1	1	1	1	1
ENSACAG00000006154	ENSACAP00000006035.3	micu3	Green Anole	1	-2906.97	-2906.97	1	1	1	-2906.97	-2906.97	1	1	0	1	1	0.03	1	1
ENSACAG00000006120	ENSACAP00000006036.3	wdr47	Green Anole	1	-4785.72	-4785.72	1	1	3.03276	-4785.66	-4785.66	0.96096	1	0.06	1	1	0.06	1	1
ENSACAG00000006190	ENSACAP00000006038.2	fahd1	Green Anole	1	-2257.91	-2259.51	0.0741563	1	1	-2258.94	-2259.51	0.287518	1	0.31	1	1	0	1	1
ENSACAG00000006033	ENSACAP00000006045.2	vps54	Green Anole	1	-5247.39	-5247.39	0.998872	1	1	-5247.39	-5247.39	1	1	0	1	1	0	1	1
ENSACAG00000006179	ENSACAP00000006050.3	cox5b	Green Anole	1.38325	-963.461	-963.468	0.905585	1	1	-964.654	-964.654	1	1	0.38	1	1	0.18	1	1
ENSACAG00000006205	ENSACAP00000006055.2	trail-like	Chicken	1	-2316.11	-2316.11	1	1	1	-2316.11	-2316.11	1	1	0.09	1	1	0.03	1	1
ENSACAG00000006139	ENSACAP00000006056.2	mpp5	Green Anole	4.00652	-2851.83	-2851.82	1	1	1	-2852.01	-2852.01	0.998046	1	0	1	1	0	1	1
ENSACAG00000006181	ENSACAP00000006059.3	rps6kc1	Green Anole	1	-5544.42	-5544.43	0.897699	1	1	-5546.56	-5546.56	1	1	0.95	1	1	0.09	1	1
ENSACAG00000006186	ENSACAP00000006060.3	ankrd10	Green Anole	1	-2300.05	-2300.05	1	1	1	-2300.05	-2300.05	1	1	>1000	0.304379	1	0.13	1	1
ENSACAG00000006047	ENSACAP00000006069.2	copg1	Green Anole	1	-4893.68	-4893.68	1	1	1	-4893.68	-4893.68	1	1	0	1	1	0.03	1	1
ENSACAG00000006228	ENSACAP00000006074.2	lpar5	Green Anole	1	-2350.88	-2350.88	1	1	12.7205	-2349.7	-2349.85	0.587563	1	0	1	1	>1000	0.0552158	1
ENSACAG00000006232	ENSACAP00000006076.1	cd164	Human	1	-1133.01	-1133.01	1	1	40.9005	-1132.23	-1133.01	0.210456	1	0	1	1	0.25	1	1
ENSACAG00000006194	ENSACAP00000006080.3	hagh	Green Anole	1	-1877.88	-1877.88	1	1	1	-1877.88	-1877.88	1	1	0.1	1	1	0.04	1	1
ENSACAG00000006202	ENSACAP00000006082.1	peli1	Green Anole	1	-2138.16	-2138.16	1	1	1	-2138.16	-2138.16	1	1	0	1	1	0	1	1
ENSACAG00000006225	ENSACAP00000006084.3	ddx59	Green Anole	1	-4055.64	-4055.64	1	1	1	-4055.64	-4055.64	1	1	0.05	1	1	0.13	1	1
ENSACAG00000006115	ENSACAP00000006085.3	cul5	Green Anole	1	-3782.36	-3782.36	1	1	1	-3782.36	-3782.36	1	1	0	1	1	0	1	1
ENSACAG00000006224	ENSACAP00000006086.3	angel2	Green Anole	1	-3510.57	-3510.57	1	1	1	-3510.61	-3510.61	1	1	0.27	1	1	0.07	1	1
ENSACAG00000006163	ENSACAP00000006087.2	ctnnbl1	Human	1	-3455.95	-3455.95	1	1	1	-3455.67	-3455.67	1	1	0	1	1	0.04	1	1
ENSACAG00000006035	ENSACAP00000006091.3	usp33	Green Anole	26.7671	-4818.16	-4818.21	0.746926	1	1	-4818.36	-4818.36	1	1	0.18	1	1	0.06	1	1
ENSACAG00000006236	ENSACAP00000006092.1	pcmtd2	Green Anole	1	-2079.17	-2079.17	1	1	1	-2079.17	-2079.17	1	1	0	1	1	0	1	1
ENSACAG00000006227	ENSACAP00000006096.3	tbc1d25	Green Anole	1.1436	-3871.42	-3871.42	1	1	1	-3871.45	-3871.45	1	1	0.07	1	1	0	1	1
ENSACAG00000006191	ENSACAP00000006099.3	zdhhc2	Green Anole	1	-2614.28	-2614.28	0.998872	1	1	-2614.28	-2614.28	1	1	0.55	1	1	0.35	1	1
ENSACAG00000006255	ENSACAP00000006101.2	tmem60	Green Anole	1	-664.48	-664.48	1	1	1	-664.48	-664.48	1	1	0	1	1	0	1	1
ENSACAG00000006257	ENSACAP00000006103.3	ebi3	Green Anole	1	-2730.88	-2730.88	1	1	1	-2730.88	-2730.88	1	1	0.69	1	1	0.21	1	1
ENSACAG00000005966	ENSACAP00000006105.2	lrp1	Green Anole	1	-25894.2	-25894.2	1	1	1	-25894.2	-25894.2	1	1	0.02	1	1	0.01	1	1
ENSACAG00000006213	ENSACAP00000006106.3	esr1	Green Anole	1	-3220.93	-3220.93	1	1	1	-3220.93	-3220.93	0.998046	1	0	1	1	0.08	1	1
ENSACAG00000014215	ENSACAP00000006109.2	nfkb2	Green Anole	1	-5774.09	-5774.09	1	1	1	-5774.09	-5774.09	1	1	0.11	1	1	0.16	1	1
ENSACAG00000006219	ENSACAP00000006114.2	slc22a17	Green Anole	1	-3635.99	-3635.99	1	1	1	-3635.99	-3635.99	1	1	0	1	1	0.02	1	1
ENSACAG00000006259	ENSACAP00000006116.2	rsbn1l	Green Anole	1	-3095.66	-3095.66	1	1	1	-3094.65	-3094.65	1	1	0.11	1	1	0.52	1	1
ENSACAG00000006271	ENSACAP00000006117.2	-	-	999	-4239.75	-4244.02	0.00347795	0.854746	1	-4244.25	-4244.25	1	1	>1000	0.000555	0.183961	0.06	1	1
ENSACAG00000006252	ENSACAP00000006118.3	miga1	Green Anole	1	-3400.28	-3400.28	1	1	1	-3400.28	-3400.28	1	1	0.06	1	1	0.15	1	1
ENSACAG00000006239	ENSACAP00000006122.2	rogdi	Green Anole	1	-1587.28	-1587.27	1	1	1	-1587.27	-1587.27	0.998046	1	0	1	1	0	1	1
ENSACAG00000006256	ENSACAP00000006124.1	cnot7	Green Anole	1	-1348.6	-1348.6	1	1	1	-1348.6	-1348.6	1	1	0	1	1	0	1	1
ENSACAG00000006070	ENSACAP00000006130.3	add3	Green Anole	1	-3471.88	-3471.88	1	1	1	-3473.17	-3473.17	1	1	0.28	1	1	0	1	1
ENSACAG00000006230	ENSACAP00000006131.2	nup85	Green Anole	4.48392	-3678.27	-3678.32	0.748814	1	1	-3678.86	-3678.86	1	1	0.43	1	1	0	1	1
ENSACAG00000006284	ENSACAP00000006136.3	gsap	Green Anole	1	-2952.29	-2952.29	1	1	4.75872	-2952.29	-2952.29	1	1	0.22	1	1	0	1	1
ENSACAG00000006218	ENSACAP00000006137.2	ngef	Green Anole	1	-3340.62	-3340.62	1	1	1	-3340.62	-3340.62	1	1	0	1	1	0	1	1
ENSACAG00000006264	ENSACAP00000006142.2	zbtb24	Green Anole	1	-4269.26	-4269.26	1	1	1	-4269.26	-4269.26	1	1	0.22	1	1	0.26	1	1
ENSACAG00000006254	ENSACAP00000006147.2	slc38a5	Green Anole	1	-2915.61	-2915.61	1	1	1	-2916.22	-2916.22	1	1	0.11	1	1	0.12	1	1
ENSACAG00000006275	ENSACAP00000006152.3	rmnd1	Green Anole	3.9423	-2768.76	-2768.83	0.719244	1	1	-2768.89	-2768.89	1	1	0.66	1	1	0.14	1	1
ENSACAG00000006281	ENSACAP00000006158.2	vps37a	Green Anole	1	-2238.86	-2238.86	1	1	1	-2238.86	-2238.86	0.995778	1	0	1	1	0.08	1	1
ENSACAG00000005909	ENSACAP00000006161.3	stat1	Green Anole	1	-4665.6	-4665.6	1	1	1	-4665.6	-4665.6	0.997743	1	0.07	1	1	0.07	1	1
ENSACAG00000006272	ENSACAP00000006162.3	f12	Green Anole	3.36695	-4386.2	-4386.21	0.899349	1	1	-4386.28	-4386.28	1	1	0.74	1	1	0.23	1	1
ENSACAG00000006306	ENSACAP00000006163.2	armt1	Green Anole	1	-2670.61	-2670.61	1	1	1	-2670.69	-2670.69	1	1	0.17	1	1	0.13	1	1
ENSACAG00000006235	ENSACAP00000006167.3	ddx20	Green Anole	1	-5001.5	-5001.5	1	1	9.26321	-5001.29	-5001.38	0.669404	1	0.13	1	1	240.64	0.0592128	1
ENSACAG00000006317	ENSACAP00000006169.1	zbtb2	Green Anole	1	-2439.54	-2439.54	1	1	1	-2439.54	-2439.54	1	1	0.12	1	1	0	1	1
ENSACAG00000006241	ENSACAP00000006173.3	sult1c4	Human	1	-2332.93	-2332.93	1	1	1	-2332.93	-2332.93	1	1	685.64	0.00796108	0.659222	0.37	1	1
ENSACAG00000006285	ENSACAP00000006174.2	cltb	Green Anole	1	-1229.31	-1229.31	0.991863	1	1	-1229.16	-1229.16	1	1	0	1	1	0.12	1	1
ENSACAG00000006290	ENSACAP00000006179.3	sclt1	Green Anole	1	-2391.8	-2391.8	1	1	1	-2391.8	-2391.8	1	1	0	1	1	0.15	1	1
ENSACAG00000006330	ENSACAP00000006181.2	rbm12	Green Anole	1	-3610.63	-3610.63	1	1	1	-3610.63	-3610.63	1	1	0.12	1	1	0.05	1	1
ENSACAG00000006210	ENSACAP00000006182.3	clcn5	Green Anole	1	-5292.68	-5296.34	0.00684876	0.868772	1	-5292.68	-5292.68	1	1	0	1	1	0	1	1
ENSACAG00000006315	ENSACAP00000006183.3	tatdn3	Green Anole	1	-1709.81	-1709.81	0.995778	1	5.63733	-1709.76	-1709.78	0.831395	1	0	1	1	0.42	1	1
ENSACAG00000006311	ENSACAP00000006186.2	ube2z	Green Anole	1	-2008.71	-2008.71	1	1	1	-2008.71	-2008.71	1	1	0	1	1	0.06	1	1
ENSACAG00000006279	ENSACAP00000006188.3	glyr1	Green Anole	130.453	-2977.1	-2979.71	0.0221399	1	1	-2979.71	-2979.71	1	1	0	1	1	0.08	1	1
ENSACAG00000006220	ENSACAP00000006190.3	gphn	Green Anole	1	-3632.72	-3632.72	0.998872	1	1	-3632.72	-3632.72	1	1	0	1	1	0	1	1
ENSACAG00000006336	ENSACAP00000006191.3	nsl1	Green Anole	1	-2088.94	-2088.94	1	1	1.62205	-2087.7	-2087.8	0.649678	1	0.53	1	1	1.15	0.454207	1
ENSACAG00000006333	ENSACAP00000006195.2	-	-	29.5312	-1028.11	-1028.14	0.806683	1	1	-1028.38	-1028.38	1	1	0.39	1	1	0	1	1
ENSACAG00000006332	ENSACAP00000006197.2	rgs19	Green Anole	1	-1147.58	-1147.58	1	1	1	-1145.95	-1145.95	1	1	0	1	1	0.15	1	1
ENSACAG00000006131	ENSACAP00000006199.2	fryl	Green Anole	1	-11078.7	-11078.7	1	1	1	-11078.8	-11078.8	1	1	0.07	1	1	0	1	1
ENSACAG00000006355	ENSACAP00000006203.2	sult1c4	Human	1	-2067.1	-2067.1	1	1	1	-2067.1	-2067.1	1	1	0	1	1	0.1	1	1
ENSACAG00000006283	ENSACAP00000006204.3	shmt2	Green Anole	1	-3176.86	-3176.86	0.996615	1	1	-3176.86	-3176.86	1	1	0	1	1	0	1	1
ENSACAG00000006350	ENSACAP00000006205.3	arl10	Green Anole	231.625	-1356.29	-1357.07	0.211034	1	1	-1358.83	-1358.83	1	1	>1000	0.144711	1	0.45	1	1
ENSACAG00000006301	ENSACAP00000006208.3	nr5a2	Green Anole	1	-2507.2	-2507.2	1	1	1	-2507.2	-2507.2	1	1	0	1	1	0	1	1
ENSACAG00000006358	ENSACAP00000006211.2	-	-	1	-2986.57	-2986.57	1	1	3.70111	-2985.34	-2985.77	0.356984	1	0.19	1	1	0.99	1	1
ENSACAG00000006309	ENSACAP00000006212.1	pc	Green Anole	7.13151	-7425.68	-7425.77	0.663483	1	1	-7425.77	-7425.77	1	1	0.02	1	1	0.01	1	1
ENSACAG00000006189	ENSACAP00000006218.3	parp1	Green Anole	1	-5679.65	-5679.65	1	1	1	-5680.25	-5680.25	1	1	0.21	1	1	0.09	1	1
ENSACAG00000006368	ENSACAP00000006220.2	c5orf15	Human	2.84423	-2422.86	-2422.88	0.845604	1	3.61852	-2421.25	-2421.55	0.436109	1	0.81	1	1	1.64	0.349965	1
ENSACAG00000006366	ENSACAP00000006221.2	-	-	1	-1124.8	-1124.8	1	1	1	-1124.72	-1124.72	1	1	>1000	0.324053	1	0.16	1	1
ENSACAG00000006339	ENSACAP00000006231.2	rragb	Green Anole	1	-1775.62	-1775.62	1	1	1	-1775.62	-1775.62	1	1	0	1	1	0	1	1
ENSACAG00000006231	ENSACAP00000006236.3	-	-	3.39414	-11022	-11022	0.934077	1	138.619	-11019.2	-11021.9	0.0193176	1	0.1	1	1	130.28	0.0115252	0.84831
ENSACAG00000006360	ENSACAP00000006237.2	kiaa1191	Green Anole	1	-1632.7	-1632.7	1	1	1	-1632.7	-1632.7	1	1	0	1	1	1	1	1
ENSACAG00000006376	ENSACAP00000006243.3	adra1a	Green Anole	1	-2976.6	-2976.6	1	1	1	-2976.6	-2976.6	1	1	0	1	1	0.07	1	1
ENSACAG00000006381	ENSACAP00000006252.2	pacc1	Green Anole	1	-2098.73	-2098.73	1	1	1	-2098.73	-2098.73	1	1	0.1	1	1	0	1	1
ENSACAG00000006400	ENSACAP00000006254.3	-	-	2.13682	-1078.83	-1078.83	1	1	1	-1078.83	-1078.83	1	1	1	1	1	0	1	1
ENSACAG00000006335	ENSACAP00000006260.2	cpeb3	Green Anole	1	-2239.76	-2239.76	1	1	1	-2239.76	-2239.76	1	1	0	1	1	0	1	1
ENSACAG00000006411	ENSACAP00000006262.2	-	-	1	-2392.51	-2392.51	1	1	1	-2392.48	-2392.48	1	1	0	1	1	0.27	1	1
ENSACAG00000006420	ENSACAP00000006266.3	-	-	1	-3788.13	-3788.13	1	1	26.6361	-3787.28	-3788.13	0.190441	1	0.37	1	1	0.62	1	1
ENSACAG00000006337	ENSACAP00000006267.3	nfs1	Chicken	1	-2587.67	-2587.67	1	1	1	-2587.67	-2587.67	1	1	0.06	1	1	0.19	1	1
ENSACAG00000006402	ENSACAP00000006272.3	prdx5	Human	1	-1598.42	-1598.42	1	1	1	-1598.94	-1598.94	1	1	0.24	1	1	0.12	1	1
ENSACAG00000006300	ENSACAP00000006276.2	gigyf2	Green Anole	1	-4073.3	-4073.3	1	1	1	-4073.21	-4073.21	1	1	0	1	1	0.08	1	1
ENSACAG00000006433	ENSACAP00000006278.2	-	-	1	-1714.48	-1714.48	1	1	1	-1714.48	-1714.48	1	1	0	1	1	0	1	1
ENSACAG00000006287	ENSACAP00000006283.2	xpnpep1	Green Anole	1	-3549.63	-3549.63	1	1	1	-3549.63	-3549.63	0.995487	1	0	1	1	0.06	1	1
ENSACAG00000006394	ENSACAP00000006288.3	simc1	Human	1	-3966.35	-3966.35	1	1	402.603	-3965.95	-3966.34	0.377701	1	0.58	1	1	0.67	1	1
ENSACAG00000006325	ENSACAP00000006290.3	alcam	Green Anole	1	-3205.22	-3205.22	1	1	1.73645	-3205.2	-3205.21	0.960781	1	0	1	1	0.13	1	1
ENSACAG00000006397	ENSACAP00000006291.3	-	-	1	-4881.42	-4881.42	1	1	1	-4881.42	-4881.42	1	1	0.06	1	1	0.04	1	1
ENSACAG00000006428	ENSACAP00000006295.3	-	-	1	-1984.82	-1984.82	1	1	1	-1984.82	-1984.82	1	1	0	1	1	0.03	1	1
ENSACAG00000006390	ENSACAP00000006299.3	paaf1	Green Anole	1	-2966.48	-2966.48	1	1	1	-2966.48	-2966.48	1	1	0.15	1	1	0.03	1	1
ENSACAG00000006426	ENSACAP00000006300.2	-	-	1	-4442.43	-4442.43	1	1	1.01277	-4442.37	-4442.37	0.998872	1	0.11	1	1	0.32	1	1
ENSACAG00000006424	ENSACAP00000006301.2	marchf5	Green Anole	1	-1368.36	-1368.36	1	1	1	-1368.36	-1368.36	1	1	0	1	1	0.09	1	1
ENSACAG00000006441	ENSACAP00000006302.2	mrps7	Green Anole	230.376	-1609.78	-1610.06	0.451173	1	1	-1610.96	-1610.96	1	1	>1000	0.309562	1	0.12	1	1
ENSACAG00000006338	ENSACAP00000006305.3	fig4	Green Anole	1	-4670.88	-4670.88	0.998872	1	1	-4670.95	-4670.95	1	1	0.05	1	1	0.03	1	1
ENSACAG00000006461	ENSACAP00000006308.3	nufip1	Green Anole	1	-3483.94	-3483.94	1	1	1	-3483.96	-3483.96	1	1	0.39	1	1	0.36	1	1
ENSACAG00000006310	ENSACAP00000006309.3	fubp1	Green Anole	1	-3446.65	-3446.65	1	1	1	-3448.3	-3448.3	1	1	0.41	1	1	0	1	1
ENSACAG00000006449	ENSACAP00000006312.3	-	-	1	-1733.71	-1733.71	1	1	1	-1733.71	-1733.71	1	1	0	1	1	0	1	1
ENSACAG00000006450	ENSACAP00000006319.2	efhd1	Green Anole	1	-1544.37	-1544.37	1	1	166.153	-1540.82	-1544.23	0.00895706	0.847651	0	1	1	68.42	0.0413085	1
ENSACAG00000006357	ENSACAP00000006321.3	sult1c4	Human	1.12285	-2324.64	-2324.64	0.990973	1	1	-2324.65	-2324.65	1	1	0.33	1	1	0.18	1	1
ENSACAG00000006437	ENSACAP00000006325.2	paqr3	Green Anole	1	-1609.06	-1609.06	1	1	1	-1609.06	-1609.06	1	1	0	1	1	0	1	1
ENSACAG00000006435	ENSACAP00000006326.3	rgs14	Green Anole	6.39227	-3489.26	-3489.39	0.613746	1	1	-3488.94	-3488.94	1	1	1.38	0.45559	1	0.54	1	1
ENSACAG00000006362	ENSACAP00000006328.1	tubgcp3	Green Anole	1	-4744.39	-4744.39	1	1	1	-4744.42	-4744.42	1	1	0.07	1	1	0	1	1
ENSACAG00000006463	ENSACAP00000006331.2	mif4gd	Green Anole	1	-1201.31	-1201.31	1	1	1	-1201.31	-1201.31	1	1	0	1	1	0	1	1
ENSACAG00000006468	ENSACAP00000006334.3	gpalpp1	Green Anole	1	-2175.45	-2175.45	1	1	1	-2175.98	-2175.98	1	1	0.3	1	1	0.06	1	1
ENSACAG00000006451	ENSACAP00000006338.3	iffo1	Human	1	-3040.05	-3040.05	1	1	1	-3040.05	-3040.06	0.935133	1	0.16	1	1	0.13	1	1
ENSACAG00000006489	ENSACAP00000006340.2	napepld	Green Anole	1	-2472.63	-2472.63	1	1	1	-2472.58	-2472.58	1	1	0	1	1	0.07	1	1
ENSACAG00000006395	ENSACAP00000006357.3	ddx52	Green Anole	1	-4509.91	-4509.91	1	1	1	-4509.91	-4509.91	1	1	28.62	0.0331293	1	0.22	1	1
ENSACAG00000006483	ENSACAP00000006359.2	scly	Green Anole	1	-2749.07	-2749.07	1	1	1	-2749.22	-2749.22	1	1	0.44	1	1	0.23	1	1
ENSACAG00000006493	ENSACAP00000006364.2	slc25a19	Green Anole	1	-2117.77	-2117.77	1	1	1	-2117.77	-2117.77	1	1	0	1	1	0.24	1	1
ENSACAG00000006525	ENSACAP00000006370.3	hprt1	Green Anole	1	-1366.65	-1366.65	1	1	108.994	-1364.2	-1364.42	0.506886	1	0.15	1	1	>1000	0.306744	1
ENSACAG00000006515	ENSACAP00000006375.2	impad1	Green Anole	1	-2571.79	-2571.79	1	1	1	-2571.79	-2571.79	1	1	0	1	1	0.07	1	1
ENSACAG00000006443	ENSACAP00000006376.3	slc7a2	Green Anole	1	-3882.76	-3882.76	1	1	1	-3882.76	-3882.76	0.997743	1	0.07	1	1	0	1	1
ENSACAG00000006458	ENSACAP00000006377.3	hnf1b	Green Anole	1	-3745.21	-3745.21	1	1	1	-3743.9	-3743.9	1	1	8.8	0.11111	1	0.09	1	1
ENSACAG00000006388	ENSACAP00000006381.3	r3hdm2	Green Anole	1	-5162.08	-5162.08	1	1	1	-5161.79	-5161.79	1	1	0.08	1	1	0.17	1	1
ENSACAG00000006436	ENSACAP00000006382.3	rbm39	Green Anole	1	-2651.52	-2651.52	1	1	1	-2651.58	-2651.58	1	1	0	1	1	0	1	1
ENSACAG00000006533	ENSACAP00000006386.2	trmt5	Green Anole	1	-3597.62	-3597.62	1	1	1	-3597.42	-3597.42	1	1	0.11	1	1	0.35	1	1
ENSACAG00000006545	ENSACAP00000006388.2	rpl30	Human	1	-585.748	-585.748	1	1	1	-585.748	-585.748	1	1	0	1	1	0	1	1
ENSACAG00000006504	ENSACAP00000006389.3	pmpcb	Green Anole	1.72481	-2986.3	-2986.3	0.94768	1	1	-2986.39	-2986.39	1	1	0.15	1	1	0.1	1	1
ENSACAG00000006514	ENSACAP00000006390.3	-	-	1	-3984.25	-3984.25	1	1	47.0585	-3982.19	-3984.25	0.0426851	1	0.08	1	1	19.14	0.0548593	1
ENSACAG00000006476	ENSACAP00000006393.2	znf592	Green Anole	1	-5850.65	-5850.65	1	1	1	-5850.65	-5850.65	1	1	0.05	1	1	0.06	1	1
ENSACAG00000006510	ENSACAP00000006397.2	lman2	Green Anole	2.74083	-1863.22	-1863.22	1	1	1	-1863.22	-1863.22	1	1	1	1	1	0	1	1
ENSACAG00000006549	ENSACAP00000006399.2	sik2	Green Anole	1	-6223.82	-6223.82	1	1	488.169	-6217.83	-6223.82	0.000536	0.168303	0	1	1	>1000	0.000692	0.187661
ENSACAG00000006559	ENSACAP00000006403.3	adgrl4	Green Anole	1	-3506.47	-3506.47	1	1	999	-3497.93	-3506.4	3.86e-05	0.0230327	0.1	1	1	529.36	4.22e-05	0.0279662
ENSACAG00000006540	ENSACAP00000006404.3	-	-	1	-4151.4	-4151.4	0.993421	1	1	-4151.4	-4151.4	1	1	0	1	1	0.16	1	1
ENSACAG00000006565	ENSACAP00000006412.3	phf20	Green Anole	1	-5153.76	-5153.76	1	1	1	-5153.6	-5153.6	1	1	0.13	1	1	0.17	1	1
ENSACAG00000006531	ENSACAP00000006414.3	tpt1	Green Anole	61.4641	-1311.97	-1312.23	0.463915	1	4.37234	-1311.09	-1311.74	0.253018	1	>1000	0.317865	1	2.78	0.217557	1
ENSACAG00000006502	ENSACAP00000006417.2	gapdh	Green Anole	1	-1951.75	-1951.75	1	1	1	-1951.75	-1951.75	1	1	0	1	1	0	1	1
ENSACAG00000006524	ENSACAP00000006419.3	grb2	Green Anole	2.07721	-996.112	-996.112	1	1	1	-996.112	-996.112	1	1	1	1	1	0	1	1
ENSACAG00000006498	ENSACAP00000006420.3	-	-	1	-2417.08	-2417.08	1	1	1	-2417.08	-2417.08	1	1	9.99	0.0538518	1	0.13	1	1
ENSACAG00000006415	ENSACAP00000006427.3	kpna1	Green Anole	69.8746	-3151.13	-3151.14	0.868956	1	1	-3151.15	-3151.15	1	1	0.05	1	1	0	1	1
ENSACAG00000006546	ENSACAP00000006430.3	mnat1	Green Anole	1	-1697.89	-1697.89	1	1	1	-1697.89	-1697.89	1	1	0	1	1	0	1	1
ENSACAG00000006544	ENSACAP00000006434.2	zc3h18	Green Anole	1	-6448.61	-6448.61	1	1	1	-6448.61	-6448.61	1	1	0	1	1	0.06	1	1
ENSACAG00000006464	ENSACAP00000006435.3	prpf6	Green Anole	1	-5204.64	-5204.64	1	1	1	-5204.64	-5204.64	0.991407	1	0	1	1	0	1	1
ENSACAG00000006558	ENSACAP00000006436.3	tmed9	Green Anole	1	-1255.66	-1255.66	1	1	1	-1255.66	-1255.66	1	1	>1000	0.299462	1	0	1	1
ENSACAG00000006589	ENSACAP00000006439.3	fam162a	Green Anole	1	-1281.29	-1281.29	1	1	1	-1280.83	-1280.83	1	1	0.2	1	1	0.37	1	1
ENSACAG00000006601	ENSACAP00000006442.2	ccdc58	Green Anole	1	-755.551	-755.551	1	1	1	-755.551	-755.551	1	1	0	1	1	0	1	1
ENSACAG00000006550	ENSACAP00000006444.3	rpp40	Green Anole	1	-2169.13	-2169.13	1	1	1.34349	-2168.61	-2168.62	0.886359	1	0.18	1	1	0.58	1	1
ENSACAG00000006573	ENSACAP00000006453.2	ilkap	Green Anole	1	-2410.4	-2410.4	1	1	1.5715	-2409.29	-2409.3	0.877743	1	0	1	1	0.46	1	1
ENSACAG00000006594	ENSACAP00000006455.3	cbx1	Green Anole	1	-999.376	-999.376	1	1	1	-999.376	-999.376	1	1	0	1	1	0	1	1
ENSACAG00000006462	ENSACAP00000006456.2	ide	Human	1	-4915.88	-4915.88	0.997477	1	1	-4915.56	-4915.56	0.997236	1	0.04	1	1	0.13	1	1
ENSACAG00000006554	ENSACAP00000006457.3	sec11a	Green Anole	1	-1176.74	-1176.74	1	1	1	-1176.74	-1176.74	1	1	0.18	1	1	0	1	1
ENSACAG00000006568	ENSACAP00000006458.3	ddhd1	Green Anole	1	-2257.35	-2257.35	1	1	1	-2257.35	-2257.35	1	1	0	1	1	0	1	1
ENSACAG00000006522	ENSACAP00000006463.3	coq8a	Green Anole	1	-3586.94	-3586.94	1	1	1	-3586.94	-3586.94	1	1	0	1	1	0	1	1
ENSACAG00000006599	ENSACAP00000006467.2	b4galt7	Green Anole	1	-1959.81	-1959.81	1	1	1	-1959.81	-1959.81	1	1	0	1	1	0.08	1	1
ENSACAG00000006602	ENSACAP00000006471.2	znf282	Green Anole	1	-2590.87	-2590.87	1	1	1	-2591.62	-2591.62	1	1	0.18	1	1	0.04	1	1
ENSACAG00000006595	ENSACAP00000006479.1	sgf29	Green Anole	1	-1732.18	-1732.18	1	1	1	-1732.18	-1732.18	1	1	0	1	1	0	1	1
ENSACAG00000006396	ENSACAP00000006480.2	cpne2	Green Anole	1.08763	-3960.34	-3960.34	0.983924	1	1	-3961.8	-3961.8	1	1	0.21	1	1	0	1	1
ENSACAG00000006579	ENSACAP00000006482.3	mtus1	Human	1	-3296.29	-3296.29	1	1	1	-3296.29	-3296.29	1	1	0	1	1	0.08	1	1
ENSACAG00000006590	ENSACAP00000006483.3	znf451	Green Anole	1	-4747.5	-4747.5	1	1	1	-4747.5	-4747.5	1	1	0.31	1	1	0.11	1	1
ENSACAG00000006417	ENSACAP00000006489.2	map4k3	Green Anole	1	-4547.02	-4547.02	1	1	1	-4546.57	-4546.57	1	1	0	1	1	0.09	1	1
ENSACAG00000006615	ENSACAP00000006490.3	nfe2l1	Green Anole	1	-4206.41	-4206.41	1	1	1	-4206.41	-4206.41	1	1	0.16	1	1	0.05	1	1
ENSACAG00000006600	ENSACAP00000006491.2	cyba	Green Anole	1	-1320.57	-1320.57	1	1	1	-1320.57	-1320.57	1	1	0.07	1	1	0	1	1
ENSACAG00000006607	ENSACAP00000006495.2	patl1	Green Anole	1	-4215.24	-4215.24	1	1	1	-4213.81	-4213.81	1	1	0.06	1	1	0.27	1	1
ENSACAG00000006649	ENSACAP00000006496.3	mlkl	Green Anole	1	-3739.27	-3739.27	1	1	1	-3739.41	-3739.41	1	1	0.2	1	1	0.15	1	1
ENSACAG00000006582	ENSACAP00000006507.3	tmem94	Green Anole	1	-7317.7	-7317.7	1	1	1	-7317.7	-7317.7	1	1	0.03	1	1	0	1	1
ENSACAG00000006548	ENSACAP00000006508.2	dnajc2	Green Anole	1	-3353.22	-3353.22	1	1	1	-3353.22	-3353.22	1	1	0.09	1	1	0.18	1	1
ENSACAG00000006660	ENSACAP00000006510.3	hhex	Chicken	999	-1438.54	-1439.02	0.329173	1	1	-1442.41	-1442.41	1	1	>1000	0.271663	1	0.09	1	1
ENSACAG00000006677	ENSACAP00000006514.2	mrpl51	Green Anole	1	-912.07	-912.07	1	1	1	-911.879	-911.879	1	1	>1000	0.290004	1	0.49	1	1
ENSACAG00000006676	ENSACAP00000006515.3	ppm1m	Green Anole	1	-2824.02	-2824.02	1	1	1	-2824.01	-2824.01	1	1	0.03	1	1	0.17	1	1
ENSACAG00000006643	ENSACAP00000006516.3	psme3ip1	Green Anole	1	-1843.99	-1843.99	1	1	1	-1843.99	-1843.99	1	1	0.28	1	1	0	1	1
ENSACAG00000006664	ENSACAP00000006519.1	sec22c	Green Anole	1	-1962.63	-1962.63	1	1	1	-1962.63	-1962.63	1	1	0.1	1	1	0.13	1	1
ENSACAG00000006655	ENSACAP00000006528.2	rmnd5b	Green Anole	1	-2077.32	-2077.32	1	1	1	-2077.32	-2077.32	1	1	0	1	1	0	1	1
ENSACAG00000006663	ENSACAP00000006529.3	st3gal5	Green Anole	1	-2310.12	-2310.12	1	1	2.2909	-2310.9	-2310.91	0.887733	1	0.51	1	1	0.69	1	1
ENSACAG00000006669	ENSACAP00000006530.3	cep164	Green Anole	1	-10815.7	-10815.7	1	1	36.863	-10815.2	-10815.7	0.330299	1	0.38	1	1	0.39	1	1
ENSACAG00000006675	ENSACAP00000006532.3	csrp2	Green Anole	2.9586	-956.048	-956.048	1	1	1	-956.048	-956.048	0.993044	1	1	1	1	0	1	1
ENSACAG00000006690	ENSACAP00000006535.2	pycard	Green Anole	1	-1709.15	-1709.15	1	1	1	-1709.15	-1709.15	1	1	0.74	1	1	0.49	1	1
ENSACAG00000006692	ENSACAP00000006536.2	nhp2	Green Anole	1	-969.833	-969.833	1	1	1	-969.834	-969.834	1	1	0.2	1	1	0	1	1
ENSACAG00000006538	ENSACAP00000006543.3	cluh	Green Anole	1	-7251	-7251	1	1	1	-7251.02	-7251.02	1	1	0.08	1	1	0.04	1	1
ENSACAG00000006671	ENSACAP00000006549.3	caskin2	Green Anole	1	-7681.52	-7681.52	1	1	1	-7681.6	-7681.6	1	1	0.16	1	1	0.14	1	1
ENSACAG00000006712	ENSACAP00000006552.3	mdfic	Green Anole	1	-1646.5	-1646.5	1	1	1	-1646.39	-1646.39	1	1	0.16	1	1	0.36	1	1
ENSACAG00000006679	ENSACAP00000006554.3	twf2	Green Anole	1	-1976.24	-1976.24	0.998872	1	1	-1976.09	-1976.09	1	1	0	1	1	0.04	1	1
ENSACAG00000006316	ENSACAP00000006560.3	myo1b	Green Anole	1	-5875.94	-5875.94	1	1	1	-5877.41	-5877.41	1	1	0.22	1	1	0	1	1
ENSACAG00000006723	ENSACAP00000006561.1	c5orf30	Green Anole	1	-1110.02	-1110.02	1	1	1	-1110.02	-1110.02	1	1	0	1	1	0	1	1
ENSACAG00000006714	ENSACAP00000006564.2	tsen54	Green Anole	1	-3583.02	-3583.02	1	1	3.9203	-3582.9	-3583.02	0.613564	1	0.3	1	1	1.17	0.432098	1
ENSACAG00000006658	ENSACAP00000006565.2	osbp	Green Anole	1	-4142.63	-4142.63	1	1	1	-4142.78	-4142.78	1	1	0.11	1	1	0	1	1
ENSACAG00000006670	ENSACAP00000006567.3	psmc2	Green Anole	1	-2323.97	-2323.97	1	1	1	-2323.97	-2323.97	1	1	0	1	1	0	1	1
[truncated: 3,965 more rows]
